# Supplementary material for: An Ontology-Based Decision Support System for Tailored Clinical Nutrition Recommendations for Patients With Chronic Obstructive Pulmonary Disease: Development and Acceptability Study
Source: JMIR Med Inform. 2024 Jun 26;12:e50980. doi: 10.2196/50980 (PMC11237782; doi:10.2196/50980)
Supplement: Multimedia Appendix 2 [file medinform_v12i1e50980_app2.zip › COPD_DSS.owl]

@prefix : <http://www.stiima.cnr.it/spatials_COPD#> .
@prefix owl: <http://www.w3.org/2002/07/owl#> .
@prefix rdf: <http://www.w3.org/1999/02/22-rdf-syntax-ns#> .
@prefix xml: <http://www.w3.org/XML/1998/namespace> .
@prefix xsd: <http://www.w3.org/2001/XMLSchema#> .
@prefix copd: <http://www.stiima.cnr.it/spatials_COPD#> .
@prefix rdfs: <http://www.w3.org/2000/01/rdf-schema#> .
@base <http://www.stiima.cnr.it/spatials_COPD> .

<http://www.stiima.cnr.it/spatials_COPD> rdf:type owl:Ontology ;
                                          rdfs:comment "A Decision Support System to reduce nutrition-related modifiable risk factors for patients affected by Chronic Obstructive Pulmonary Disease (COPD)." ,
                                                       "For any information please contact: Daniele Spoladore, PhD - daniele.spoladore"@stiima.cnr.it ,
                                                       """The DSS classifies each individual according to his/her BMI and determines whether there is sarcopney or cachexia.
It also provides a classification on Nutritional Risk Index.
Finally it provides a set of Nutritional Recommendations, tailored on the single person's data.
Recommendations are dedicated to lung specialists so that they can provide patient-tailored indications on dietary guidelines to avoid COPD exacerbation.""" ;
                                          owl:versionInfo 2.0 ,
                                                          "This version of the ontology is a supplementary material for the submission of the paper \"\" to the Journal of Medical Internet Research (ISSN 1438-8871)." .

#################################################################
#    Annotation properties
#################################################################

###  http://www.stiima.cnr.it/spatials_COPD#ruleID
copd:ruleID rdf:type owl:AnnotationProperty .


#################################################################
#    Object Properties
#################################################################

###  http://www.stiima.cnr.it/spatials_COPD#hasRecommendation
copd:hasRecommendation rdf:type owl:ObjectProperty ,
                                owl:FunctionalProperty ;
                       rdfs:domain copd:Patient ;
                       rdfs:range copd:Nutritional_Recommendation .


###  http://www.stiima.cnr.it/spatials_COPD#isInHealthCondition
copd:isInHealthCondition rdf:type owl:ObjectProperty ;
                         rdfs:domain copd:Patient ;
                         rdfs:range copd:Health_Condition .


#################################################################
#    Data properties
#################################################################

###  http://www.stiima.cnr.it/spatials_COPD#AppendicularSkeletalMuscleMass
copd:AppendicularSkeletalMuscleMass rdf:type owl:DatatypeProperty ;
                                    rdfs:domain copd:Health_Condition ;
                                    rdfs:range xsd:decimal .


###  http://www.stiima.cnr.it/spatials_COPD#BCAAsupplement
copd:BCAAsupplement rdf:type owl:DatatypeProperty ,
                             owl:FunctionalProperty ;
                    rdfs:domain copd:Nutritional_Recommendation ;
                    rdfs:range xsd:string .


###  http://www.stiima.cnr.it/spatials_COPD#BodyMassIndex
copd:BodyMassIndex rdf:type owl:DatatypeProperty ;
                   rdfs:domain copd:Health_Condition ;
                   rdfs:range xsd:decimal .


###  http://www.stiima.cnr.it/spatials_COPD#FEV1
copd:FEV1 rdf:type owl:DatatypeProperty ,
                   owl:FunctionalProperty ;
          rdfs:domain copd:Health_Condition ;
          rdfs:range xsd:int ;
          rdfs:comment """Forced Expiratory Volume in 1 second.
Percentage (%).""" .


###  http://www.stiima.cnr.it/spatials_COPD#PaCO2
copd:PaCO2 rdf:type owl:DatatypeProperty ,
                    owl:FunctionalProperty ;
           rdfs:domain copd:Health_Condition ;
           rdfs:range xsd:decimal ;
           rdfs:label "pressione parziale di anidride carbonica"@it .


###  http://www.stiima.cnr.it/spatials_COPD#Reactance
copd:Reactance rdf:type owl:DatatypeProperty ;
               rdfs:subPropertyOf owl:topDataProperty ;
               rdfs:domain copd:Health_Condition ;
               rdfs:range xsd:decimal .


###  http://www.stiima.cnr.it/spatials_COPD#Resistance
copd:Resistance rdf:type owl:DatatypeProperty ;
                rdfs:domain copd:Health_Condition ;
                rdfs:range xsd:decimal .


###  http://www.stiima.cnr.it/spatials_COPD#ResistiveIndex
copd:ResistiveIndex rdf:type owl:DatatypeProperty ;
                    rdfs:domain copd:Health_Condition ;
                    rdfs:range xsd:decimal .


###  http://www.stiima.cnr.it/spatials_COPD#age
copd:age rdf:type owl:DatatypeProperty ,
                  owl:FunctionalProperty ;
         rdfs:domain copd:Health_Condition ;
         rdfs:range xsd:int ;
         rdfs:comment "age (in years)"@it .


###  http://www.stiima.cnr.it/spatials_COPD#albuminemia
copd:albuminemia rdf:type owl:DatatypeProperty ;
                 rdfs:domain copd:Health_Condition ;
                 rdfs:range xsd:decimal .


###  http://www.stiima.cnr.it/spatials_COPD#calciumMAXamount
copd:calciumMAXamount rdf:type owl:DatatypeProperty ;
                      rdfs:subPropertyOf copd:recommendation .


###  http://www.stiima.cnr.it/spatials_COPD#caloricIntake
copd:caloricIntake rdf:type owl:DatatypeProperty ;
                   rdfs:domain copd:Nutritional_Recommendation .


###  http://www.stiima.cnr.it/spatials_COPD#carbosMAXshare
copd:carbosMAXshare rdf:type owl:DatatypeProperty ;
                    rdfs:subPropertyOf copd:recommendation ;
                    rdf:type owl:FunctionalProperty .


###  http://www.stiima.cnr.it/spatials_COPD#carbosMINshare
copd:carbosMINshare rdf:type owl:DatatypeProperty ;
                    rdfs:subPropertyOf copd:recommendation ;
                    rdf:type owl:FunctionalProperty .


###  http://www.stiima.cnr.it/spatials_COPD#colesterolMAXamount
copd:colesterolMAXamount rdf:type owl:DatatypeProperty ;
                         rdfs:subPropertyOf copd:recommendation .


###  http://www.stiima.cnr.it/spatials_COPD#correctedRecommendedCaloricIntake
copd:correctedRecommendedCaloricIntake rdf:type owl:DatatypeProperty ;
                                       rdfs:subPropertyOf copd:caloricIntake .


###  http://www.stiima.cnr.it/spatials_COPD#currentWeight
copd:currentWeight rdf:type owl:DatatypeProperty ;
                   rdfs:domain copd:Health_Condition ;
                   rdfs:range xsd:decimal .


###  http://www.stiima.cnr.it/spatials_COPD#fatsMAXshare
copd:fatsMAXshare rdf:type owl:DatatypeProperty ;
                  rdfs:subPropertyOf copd:recommendation ;
                  rdf:type owl:FunctionalProperty .


###  http://www.stiima.cnr.it/spatials_COPD#fatsMINshare
copd:fatsMINshare rdf:type owl:DatatypeProperty ;
                  rdfs:subPropertyOf copd:recommendation ;
                  rdf:type owl:FunctionalProperty .


###  http://www.stiima.cnr.it/spatials_COPD#fiberMAXamount
copd:fiberMAXamount rdf:type owl:DatatypeProperty ;
                    rdfs:subPropertyOf copd:recommendation .


###  http://www.stiima.cnr.it/spatials_COPD#fiberMINamount
copd:fiberMINamount rdf:type owl:DatatypeProperty ;
                    rdfs:subPropertyOf copd:recommendation .


###  http://www.stiima.cnr.it/spatials_COPD#gait_speed
copd:gait_speed rdf:type owl:DatatypeProperty ;
                rdfs:domain copd:Health_Condition ;
                rdfs:range xsd:decimal .


###  http://www.stiima.cnr.it/spatials_COPD#hand_grip
copd:hand_grip rdf:type owl:DatatypeProperty ;
               rdfs:domain copd:Health_Condition ;
               rdfs:range xsd:decimal .


###  http://www.stiima.cnr.it/spatials_COPD#height_meters
copd:height_meters rdf:type owl:DatatypeProperty ;
                   rdfs:domain copd:Health_Condition ;
                   rdfs:range xsd:decimal .


###  http://www.stiima.cnr.it/spatials_COPD#mealQuantityRecomm
copd:mealQuantityRecomm rdf:type owl:DatatypeProperty ;
                        rdfs:subPropertyOf copd:recommendation ;
                        rdf:type owl:FunctionalProperty ;
                        rdfs:range xsd:string .


###  http://www.stiima.cnr.it/spatials_COPD#nutritionalRiskIndex
copd:nutritionalRiskIndex rdf:type owl:DatatypeProperty ;
                          rdfs:domain copd:Health_Condition ;
                          rdfs:range xsd:decimal .


###  http://www.stiima.cnr.it/spatials_COPD#polymerase_chain_reaction
copd:polymerase_chain_reaction rdf:type owl:DatatypeProperty ;
                               rdfs:domain copd:Health_Condition ;
                               rdfs:range xsd:decimal .


###  http://www.stiima.cnr.it/spatials_COPD#proteinCalories
copd:proteinCalories rdf:type owl:DatatypeProperty ;
                     rdfs:subPropertyOf copd:recommendation .


###  http://www.stiima.cnr.it/spatials_COPD#proteinGrams
copd:proteinGrams rdf:type owl:DatatypeProperty ;
                  rdfs:subPropertyOf copd:recommendation .


###  http://www.stiima.cnr.it/spatials_COPD#proteinShare
copd:proteinShare rdf:type owl:DatatypeProperty ;
                  rdfs:subPropertyOf copd:recommendation ;
                  rdf:type owl:FunctionalProperty ;
                  rdfs:comment "% of protein" .


###  http://www.stiima.cnr.it/spatials_COPD#recommendation
copd:recommendation rdf:type owl:DatatypeProperty ;
                    rdfs:subPropertyOf owl:topDataProperty ;
                    rdfs:domain copd:Nutritional_Recommendation .


###  http://www.stiima.cnr.it/spatials_COPD#regularRecommendedCaloricIntake
copd:regularRecommendedCaloricIntake rdf:type owl:DatatypeProperty ;
                                     rdfs:subPropertyOf copd:caloricIntake ;
                                     rdfs:comment "Daily Caloric Intake - with NO coefficient applied."@it .


###  http://www.stiima.cnr.it/spatials_COPD#saturatedFatMAXShare
copd:saturatedFatMAXShare rdf:type owl:DatatypeProperty ;
                          rdfs:subPropertyOf copd:recommendation ;
                          rdf:type owl:FunctionalProperty .


###  http://www.stiima.cnr.it/spatials_COPD#sodiumMAXamount
copd:sodiumMAXamount rdf:type owl:DatatypeProperty ;
                     rdfs:subPropertyOf copd:recommendation .


###  http://www.stiima.cnr.it/spatials_COPD#sugarMAXshare
copd:sugarMAXshare rdf:type owl:DatatypeProperty ;
                   rdfs:subPropertyOf copd:recommendation .


###  http://www.stiima.cnr.it/spatials_COPD#transferrin
copd:transferrin rdf:type owl:DatatypeProperty ;
                 rdfs:domain copd:Health_Condition ;
                 rdfs:range xsd:decimal .


###  http://www.stiima.cnr.it/spatials_COPD#usualWeight
copd:usualWeight rdf:type owl:DatatypeProperty ;
                 rdfs:domain copd:Health_Condition ;
                 rdfs:range xsd:decimal .


#################################################################
#    Classes
#################################################################

###  http://www.stiima.cnr.it/spatials_COPD#Absence_of_Risk
copd:Absence_of_Risk rdf:type owl:Class ;
                     owl:equivalentClass [ rdf:type owl:Restriction ;
                                           owl:onProperty copd:nutritionalRiskIndex ;
                                           owl:someValuesFrom [ rdf:type rdfs:Datatype ;
                                                                owl:onDatatype xsd:decimal ;
                                                                owl:withRestrictions ( [ xsd:minExclusive 100
                                                                                       ]
                                                                                     )
                                                              ]
                                         ] ;
                     rdfs:subClassOf copd:Nutritional_Risk_Index_Profile .


###  http://www.stiima.cnr.it/spatials_COPD#Anthropometric_Phenotypes
copd:Anthropometric_Phenotypes rdf:type owl:Class .


###  http://www.stiima.cnr.it/spatials_COPD#COPD_HC
copd:COPD_HC rdf:type owl:Class ;
             rdfs:subClassOf copd:Health_Condition .


###  http://www.stiima.cnr.it/spatials_COPD#Cachectic
copd:Cachectic rdf:type owl:Class ;
               rdfs:subClassOf copd:Patient ;
               owl:disjointWith copd:non-Cachetic .


###  http://www.stiima.cnr.it/spatials_COPD#Diagnosed_Sarcopenic
copd:Diagnosed_Sarcopenic rdf:type owl:Class ;
                          rdfs:subClassOf copd:Sarcopenic .


###  http://www.stiima.cnr.it/spatials_COPD#Female
copd:Female rdf:type owl:Class ;
            rdfs:subClassOf copd:Patient ;
            owl:disjointWith copd:Male .


###  http://www.stiima.cnr.it/spatials_COPD#Health_Condition
copd:Health_Condition rdf:type owl:Class .


###  http://www.stiima.cnr.it/spatials_COPD#Male
copd:Male rdf:type owl:Class ;
          rdfs:subClassOf copd:Patient .


###  http://www.stiima.cnr.it/spatials_COPD#Mild_Risk
copd:Mild_Risk rdf:type owl:Class ;
               owl:equivalentClass [ rdf:type owl:Restriction ;
                                     owl:onProperty copd:nutritionalRiskIndex ;
                                     owl:someValuesFrom [ rdf:type rdfs:Datatype ;
                                                          owl:onDatatype xsd:decimal ;
                                                          owl:withRestrictions ( [ xsd:minInclusive 97.5
                                                                                 ]
                                                                                 [ xsd:maxInclusive 100
                                                                                 ]
                                                                               )
                                                        ]
                                   ] ;
               rdfs:subClassOf copd:Nutritional_Risk_Index_Profile .


###  http://www.stiima.cnr.it/spatials_COPD#Moderate_Risk
copd:Moderate_Risk rdf:type owl:Class ;
                   owl:equivalentClass [ rdf:type owl:Restriction ;
                                         owl:onProperty copd:nutritionalRiskIndex ;
                                         owl:someValuesFrom [ rdf:type rdfs:Datatype ;
                                                              owl:onDatatype xsd:decimal ;
                                                              owl:withRestrictions ( [ xsd:minInclusive 83.5
                                                                                     ]
                                                                                     [ xsd:maxExclusive 97.5
                                                                                     ]
                                                                                   )
                                                            ]
                                       ] ;
                   rdfs:subClassOf copd:Nutritional_Risk_Index_Profile .


###  http://www.stiima.cnr.it/spatials_COPD#Normal_Weight
copd:Normal_Weight rdf:type owl:Class ;
                   rdfs:subClassOf copd:Anthropometric_Phenotypes .


###  http://www.stiima.cnr.it/spatials_COPD#Nutritional_Recommendation
copd:Nutritional_Recommendation rdf:type owl:Class .


###  http://www.stiima.cnr.it/spatials_COPD#Nutritional_Risk_Index_Profile
copd:Nutritional_Risk_Index_Profile rdf:type owl:Class ;
                                    rdfs:subClassOf copd:Health_Condition .


###  http://www.stiima.cnr.it/spatials_COPD#Obesity_1st_Degree
copd:Obesity_1st_Degree rdf:type owl:Class ;
                        rdfs:subClassOf copd:Anthropometric_Phenotypes .


###  http://www.stiima.cnr.it/spatials_COPD#Obesity_2nd_Degree
copd:Obesity_2nd_Degree rdf:type owl:Class ;
                        rdfs:subClassOf copd:Anthropometric_Phenotypes .


###  http://www.stiima.cnr.it/spatials_COPD#Overweight
copd:Overweight rdf:type owl:Class ;
                rdfs:subClassOf copd:Anthropometric_Phenotypes .


###  http://www.stiima.cnr.it/spatials_COPD#Patient
copd:Patient rdf:type owl:Class ;
             owl:equivalentClass [ rdf:type owl:Restriction ;
                                   owl:onProperty copd:hasRecommendation ;
                                   owl:someValuesFrom copd:Nutritional_Recommendation
                                 ] ,
                                 [ rdf:type owl:Restriction ;
                                   owl:onProperty copd:isInHealthCondition ;
                                   owl:qualifiedCardinality "1"^^xsd:nonNegativeInteger ;
                                   owl:onClass copd:Health_Condition
                                 ] .


###  http://www.stiima.cnr.it/spatials_COPD#Probable_Sarcopenic
copd:Probable_Sarcopenic rdf:type owl:Class ;
                         rdfs:subClassOf copd:Sarcopenic .


###  http://www.stiima.cnr.it/spatials_COPD#Sarcopenic
copd:Sarcopenic rdf:type owl:Class ;
                rdfs:subClassOf copd:Patient ;
                owl:disjointWith copd:non-Sarcopenic .


###  http://www.stiima.cnr.it/spatials_COPD#Severe_Risk
copd:Severe_Risk rdf:type owl:Class ;
                 owl:equivalentClass [ rdf:type owl:Restriction ;
                                       owl:onProperty copd:nutritionalRiskIndex ;
                                       owl:someValuesFrom [ rdf:type rdfs:Datatype ;
                                                            owl:onDatatype xsd:decimal ;
                                                            owl:withRestrictions ( [ xsd:maxExclusive 83.5
                                                                                   ]
                                                                                 )
                                                          ]
                                     ] ;
                 rdfs:subClassOf copd:Nutritional_Risk_Index_Profile .


###  http://www.stiima.cnr.it/spatials_COPD#Severe_Sarcopenic
copd:Severe_Sarcopenic rdf:type owl:Class ;
                       rdfs:subClassOf copd:Sarcopenic .


###  http://www.stiima.cnr.it/spatials_COPD#Stage1
copd:Stage1 rdf:type owl:Class ;
            owl:equivalentClass [ rdf:type owl:Restriction ;
                                  owl:onProperty copd:FEV1 ;
                                  owl:someValuesFrom [ rdf:type rdfs:Datatype ;
                                                       owl:onDatatype xsd:int ;
                                                       owl:withRestrictions ( [ xsd:maxInclusive "30"^^xsd:int
                                                                              ]
                                                                            )
                                                     ]
                                ] ;
            rdfs:subClassOf copd:COPD_HC .


###  http://www.stiima.cnr.it/spatials_COPD#Stage2
copd:Stage2 rdf:type owl:Class ;
            owl:equivalentClass [ rdf:type owl:Restriction ;
                                  owl:onProperty copd:FEV1 ;
                                  owl:someValuesFrom [ rdf:type rdfs:Datatype ;
                                                       owl:onDatatype xsd:int ;
                                                       owl:withRestrictions ( [ xsd:minExclusive "30"^^xsd:int
                                                                              ]
                                                                              [ xsd:maxInclusive "50"^^xsd:int
                                                                              ]
                                                                            )
                                                     ]
                                ] ;
            rdfs:subClassOf copd:COPD_HC .


###  http://www.stiima.cnr.it/spatials_COPD#Stage3
copd:Stage3 rdf:type owl:Class ;
            owl:equivalentClass [ rdf:type owl:Restriction ;
                                  owl:onProperty copd:FEV1 ;
                                  owl:someValuesFrom [ rdf:type rdfs:Datatype ;
                                                       owl:onDatatype xsd:int ;
                                                       owl:withRestrictions ( [ xsd:minExclusive "50"^^xsd:int
                                                                              ]
                                                                              [ xsd:maxInclusive "80"^^xsd:int
                                                                              ]
                                                                            )
                                                     ]
                                ] ;
            rdfs:subClassOf copd:COPD_HC .


###  http://www.stiima.cnr.it/spatials_COPD#Stage4
copd:Stage4 rdf:type owl:Class ;
            owl:equivalentClass [ rdf:type owl:Restriction ;
                                  owl:onProperty copd:FEV1 ;
                                  owl:someValuesFrom [ rdf:type rdfs:Datatype ;
                                                       owl:onDatatype xsd:int ;
                                                       owl:withRestrictions ( [ xsd:minExclusive "80"^^xsd:int
                                                                              ]
                                                                            )
                                                     ]
                                ] ;
            rdfs:subClassOf copd:COPD_HC .


###  http://www.stiima.cnr.it/spatials_COPD#Underweight
copd:Underweight rdf:type owl:Class ;
                 rdfs:subClassOf copd:Anthropometric_Phenotypes .


###  http://www.stiima.cnr.it/spatials_COPD#non-Cachetic
copd:non-Cachetic rdf:type owl:Class ;
                  owl:equivalentClass [ owl:intersectionOf ( copd:Patient
                                                             [ rdf:type owl:Class ;
                                                               owl:complementOf copd:Cachectic
                                                             ]
                                                           ) ;
                                        rdf:type owl:Class
                                      ] ;
                  rdfs:subClassOf copd:Patient .


###  http://www.stiima.cnr.it/spatials_COPD#non-Sarcopenic
copd:non-Sarcopenic rdf:type owl:Class ;
                    owl:equivalentClass [ owl:intersectionOf ( copd:Patient
                                                               [ rdf:type owl:Class ;
                                                                 owl:complementOf copd:Sarcopenic
                                                               ]
                                                             ) ;
                                          rdf:type owl:Class
                                        ] ;
                    rdfs:subClassOf copd:Patient .


#################################################################
#    Individuals
#################################################################

###  http://www.stiima.cnr.it/spatials_COPD#HC_03
copd:HC_03 rdf:type owl:NamedIndividual ,
                    copd:Health_Condition ;
           copd:BodyMassIndex 22.9 ;
           copd:FEV1 "27"^^xsd:int ;
           copd:PaCO2 "12"^^xsd:int ;
           copd:Reactance 46.9 ;
           copd:Resistance 585 ;
           copd:age "70"^^xsd:int ;
           copd:albuminemia 4.2 ;
           copd:currentWeight 53.3 ;
           copd:gait_speed 0.99 ;
           copd:hand_grip 26.2 ;
           copd:height_meters 1.52 ;
           copd:polymerase_chain_reaction 0.18 ;
           copd:transferrin 260 ;
           copd:usualWeight 52.5 .


###  http://www.stiima.cnr.it/spatials_COPD#HC_04
copd:HC_04 rdf:type owl:NamedIndividual ,
                    copd:Health_Condition ;
           copd:BodyMassIndex 29 ;
           copd:FEV1 "25"^^xsd:int ;
           copd:Reactance 37 ;
           copd:Resistance 425 ;
           copd:age "66"^^xsd:int ;
           copd:albuminemia 4.32 ;
           copd:currentWeight 78 ;
           copd:gait_speed 0.91 ;
           copd:hand_grip 41.5 ;
           copd:height_meters 1.64 ;
           copd:polymerase_chain_reaction 5.44 ;
           copd:transferrin 241 ;
           copd:usualWeight 80 .


###  http://www.stiima.cnr.it/spatials_COPD#HC_05
copd:HC_05 rdf:type owl:NamedIndividual ,
                    copd:Health_Condition ;
           copd:BodyMassIndex 26.0 ;
           copd:Reactance 16.0 ;
           copd:Resistance 208 ;
           copd:albuminemia 3.3 ;
           copd:currentWeight 70.0 ;
           copd:gait_speed 1.32 ;
           copd:hand_grip 41.6 ;
           copd:height_meters 1.64 ;
           copd:polymerase_chain_reaction 0.98 ;
           copd:transferrin 162 ;
           copd:usualWeight 72.0 .


###  http://www.stiima.cnr.it/spatials_COPD#HC_06
copd:HC_06 rdf:type owl:NamedIndividual ,
                    copd:Health_Condition ;
           copd:BodyMassIndex 27.7 ;
           copd:Reactance 22.3 ;
           copd:Resistance 233 ;
           copd:albuminemia 3.5 ;
           copd:currentWeight 79.4 ;
           copd:gait_speed 1.78 ;
           copd:hand_grip 42.075 ;
           copd:height_meters 1.69 ;
           copd:polymerase_chain_reaction 2.38 ;
           copd:transferrin 175 ;
           copd:usualWeight 77 .


###  http://www.stiima.cnr.it/spatials_COPD#HC_20
copd:HC_20 rdf:type owl:NamedIndividual ,
                    copd:Health_Condition ;
           copd:BodyMassIndex 24.6 ;
           copd:FEV1 "61"^^xsd:int ;
           copd:Reactance 11.9 ;
           copd:Resistance 283 ;
           copd:age "68"^^xsd:int ;
           copd:albuminemia 4 ;
           copd:currentWeight 72 ;
           copd:gait_speed 1.3 ;
           copd:hand_grip 32 ;
           copd:height_meters 1.71 ;
           copd:polymerase_chain_reaction 0.22 ;
           copd:usualWeight 82 .


###  http://www.stiima.cnr.it/spatials_COPD#HC_23
copd:HC_23 rdf:type owl:NamedIndividual ,
                    copd:Health_Condition ;
           copd:BodyMassIndex 32.4 ;
           copd:Reactance 18.3 ;
           copd:Resistance 269 ;
           copd:albuminemia 4.3 ;
           copd:currentWeight 69 ;
           copd:gait_speed 1.35 ;
           copd:hand_grip 17.7 ;
           copd:height_meters 1.46 ;
           copd:polymerase_chain_reaction 0.45 ;
           copd:transferrin 241 ;
           copd:usualWeight 69 ;
           rdfs:comment "Supposto paziente mancino." .


###  http://www.stiima.cnr.it/spatials_COPD#HC_30
copd:HC_30 rdf:type owl:NamedIndividual ,
                    copd:Health_Condition ;
           copd:BodyMassIndex 32.5 ;
           copd:FEV1 "10"^^xsd:int ;
           copd:Reactance 20.2 ;
           copd:Resistance 241 ;
           copd:currentWeight 78 ;
           copd:gait_speed 1.4 ;
           copd:hand_grip 27.2 ;
           copd:height_meters 1.55 ;
           copd:usualWeight 78 ;
           rdfs:comment "Scheda incompleta." .


###  http://www.stiima.cnr.it/spatials_COPD#HC_35
copd:HC_35 rdf:type owl:NamedIndividual ,
                    copd:Health_Condition ;
           copd:BodyMassIndex 30.5 ;
           copd:FEV1 "88"^^xsd:int ;
           copd:Reactance 50.6 ;
           copd:Resistance 468 ;
           copd:age "73"^^xsd:int ;
           copd:albuminemia 4.4 ;
           copd:currentWeight 65.0 ;
           copd:gait_speed 0.7 ;
           copd:hand_grip 17.9 ;
           copd:height_meters 1.46 ;
           copd:polymerase_chain_reaction 0.4 ;
           copd:transferrin 246 ;
           copd:usualWeight 65.0 .


###  http://www.stiima.cnr.it/spatials_COPD#HC_39
copd:HC_39 rdf:type owl:NamedIndividual ,
                    copd:Health_Condition ;
           copd:BodyMassIndex 23.9 ;
           copd:Reactance 16.9 ;
           copd:Resistance 220 ;
           copd:albuminemia 3.92 ;
           copd:currentWeight 74 ;
           copd:gait_speed 1.4 ;
           copd:hand_grip 41.2 ;
           copd:height_meters 1.76 ;
           copd:polymerase_chain_reaction 0.06 ;
           copd:transferrin 225 ;
           copd:usualWeight 72 .


###  http://www.stiima.cnr.it/spatials_COPD#HC_42
copd:HC_42 rdf:type owl:NamedIndividual ,
                    copd:Health_Condition ;
           copd:BodyMassIndex 26.6 ;
           copd:Reactance 25.5 ;
           copd:Resistance 271 ;
           copd:albuminemia 7.2 ;
           copd:currentWeight 76.5 ;
           copd:gait_speed 1.6 ;
           copd:hand_grip 26 ;
           copd:height_meters 1.69 ;
           copd:polymerase_chain_reaction 1 ;
           copd:transferrin 225 ;
           copd:usualWeight 76 .


###  http://www.stiima.cnr.it/spatials_COPD#HC_43
copd:HC_43 rdf:type owl:NamedIndividual ,
                    copd:Health_Condition ;
           copd:BodyMassIndex 20.3 ;
           copd:Reactance 16.4 ;
           copd:Resistance 325 ;
           copd:currentWeight 45 ;
           copd:gait_speed 1.21 ;
           copd:hand_grip 17.3 ;
           copd:height_meters 1.49 ;
           copd:transferrin 257 ;
           copd:usualWeight 45 ;
           rdfs:comment "Scheda incompleta." .


###  http://www.stiima.cnr.it/spatials_COPD#HC_44
copd:HC_44 rdf:type owl:NamedIndividual ,
                    copd:Health_Condition ;
           copd:BodyMassIndex 29.2 ;
           copd:Reactance 12.6 ;
           copd:Resistance 214 ;
           copd:albuminemia 45.1 ;
           copd:currentWeight 77.5 ;
           copd:gait_speed 0.87 ;
           copd:hand_grip 28.2 ;
           copd:height_meters 1.63 ;
           copd:polymerase_chain_reaction 1.9 ;
           copd:transferrin 261 ;
           copd:usualWeight 75 .


###  http://www.stiima.cnr.it/spatials_COPD#HC_53
copd:HC_53 rdf:type owl:NamedIndividual ,
                    copd:Health_Condition ;
           copd:BodyMassIndex 25 ;
           copd:Reactance 21.2 ;
           copd:Resistance 225 ;
           copd:albuminemia 3.87 ;
           copd:currentWeight 60 ;
           copd:gait_speed 0.99 ;
           copd:hand_grip 30 ;
           copd:height_meters 1.55 ;
           copd:polymerase_chain_reaction 0.45 ;
           copd:transferrin 293 ;
           copd:usualWeight 61 .


###  http://www.stiima.cnr.it/spatials_COPD#HC_54
copd:HC_54 rdf:type owl:NamedIndividual ,
                    copd:Health_Condition ;
           copd:BodyMassIndex 35.5 ;
           copd:FEV1 "56"^^xsd:int ;
           copd:PaCO2 "71"^^xsd:int ;
           copd:Reactance 30.4 ;
           copd:Resistance 425 ;
           copd:age "62"^^xsd:int ;
           copd:albuminemia 4.1 ;
           copd:currentWeight 82 ;
           copd:gait_speed 0.98 ;
           copd:hand_grip 18.1 ;
           copd:height_meters 1.52 ;
           copd:polymerase_chain_reaction 0.6 ;
           copd:transferrin 281 ;
           copd:usualWeight 80 ;
           rdfs:comment "Supposto paziente mancino." .


###  http://www.stiima.cnr.it/spatials_COPD#HC_56
copd:HC_56 rdf:type owl:NamedIndividual ,
                    copd:Health_Condition ;
           copd:BodyMassIndex 28.2 ;
           copd:Reactance 22.4 ;
           copd:Resistance 222 ;
           copd:albuminemia 4.14 ;
           copd:currentWeight 75 ;
           copd:gait_speed 1.47 ;
           copd:hand_grip 28.7 ;
           copd:height_meters 1.63 ;
           copd:polymerase_chain_reaction 0.29 ;
           copd:transferrin 36.9 ;
           copd:usualWeight 75 .


###  http://www.stiima.cnr.it/spatials_COPD#HC_60
copd:HC_60 rdf:type owl:NamedIndividual ,
                    copd:Health_Condition ;
           copd:BodyMassIndex 23.3 ;
           copd:Reactance 46.2 ;
           copd:Resistance 537 ;
           copd:currentWeight 62 ;
           copd:gait_speed 0.74 ;
           copd:hand_grip 19.5 ;
           copd:height_meters 1.63 ;
           copd:usualWeight 65 ;
           rdfs:comment "Scheda incompleta." .


###  http://www.stiima.cnr.it/spatials_COPD#HC_69
copd:HC_69 rdf:type owl:NamedIndividual ,
                    copd:Health_Condition ;
           copd:BodyMassIndex 30 ;
           copd:FEV1 "34"^^xsd:int ;
           copd:Reactance 21.5 ;
           copd:Resistance 252 ;
           copd:age "59"^^xsd:int ;
           copd:albuminemia 4.5 ;
           copd:currentWeight 75 ;
           copd:gait_speed 1.08 ;
           copd:hand_grip 29 ;
           copd:height_meters 1.58 ;
           copd:polymerase_chain_reaction 1.77 ;
           copd:transferrin 224 ;
           copd:usualWeight 73.75 .


###  http://www.stiima.cnr.it/spatials_COPD#HC_PP
copd:HC_PP rdf:type owl:NamedIndividual ,
                    copd:Health_Condition ;
           copd:BodyMassIndex 24.8 ;
           copd:Reactance 13.8 ;
           copd:Resistance 239 ;
           copd:albuminemia 3.8 ;
           copd:currentWeight 70.0 ;
           copd:gait_speed 1.0 ;
           copd:hand_grip 17.0 ;
           copd:height_meters 1.68 ;
           copd:polymerase_chain_reaction 2.0 ;
           copd:transferrin 200.0 ;
           copd:usualWeight 70.0 .


###  http://www.stiima.cnr.it/spatials_COPD#HC_Pat_BB
copd:HC_Pat_BB rdf:type owl:NamedIndividual ,
                        copd:Health_Condition ;
               copd:BodyMassIndex 19.11 ;
               copd:FEV1 "100"^^xsd:int ;
               copd:PaCO2 40.4 ;
               copd:Reactance 17.3 ;
               copd:Resistance 431 ;
               copd:age "85"^^xsd:int ;
               copd:albuminemia 3.86 ;
               copd:currentWeight 43 ;
               copd:gait_speed 1.31 ;
               copd:hand_grip "16"^^xsd:int ;
               copd:height_meters 1.5 ;
               copd:polymerase_chain_reaction 0.1 ;
               copd:transferrin 264 .


###  http://www.stiima.cnr.it/spatials_COPD#HC_Pat_CV
copd:HC_Pat_CV rdf:type owl:NamedIndividual ,
                        copd:Health_Condition ;
               copd:BodyMassIndex 30.82 ;
               copd:FEV1 "70"^^xsd:int ;
               copd:PaCO2 56.88 ;
               copd:Reactance 12.6 ;
               copd:Resistance 219 ;
               copd:age "67"^^xsd:int ;
               copd:albuminemia 3.71 ;
               copd:currentWeight 87 ;
               copd:gait_speed 1.48 ;
               copd:hand_grip 39 ;
               copd:height_meters 1.68 ;
               copd:polymerase_chain_reaction 0.1 ;
               copd:transferrin 238 .


###  http://www.stiima.cnr.it/spatials_COPD#HC_Pat_DMP
copd:HC_Pat_DMP rdf:type owl:NamedIndividual ,
                         copd:Health_Condition ;
                copd:BodyMassIndex 36.89 ;
                copd:FEV1 "67"^^xsd:int ;
                copd:PaCO2 41.8 ;
                copd:Reactance 17.3 ;
                copd:Resistance 254 ;
                copd:age "68"^^xsd:int ;
                copd:albuminemia 3.52 ;
                copd:currentWeight 98 ;
                copd:gait_speed 1.12 ;
                copd:hand_grip 27.5 ;
                copd:height_meters 1.63 ;
                copd:polymerase_chain_reaction 0.1 ;
                copd:transferrin 268 .


###  http://www.stiima.cnr.it/spatials_COPD#HC_Pat_FA
copd:HC_Pat_FA rdf:type owl:NamedIndividual ,
                        copd:Health_Condition ;
               copd:BodyMassIndex 14.96 ;
               copd:FEV1 45 ;
               copd:PaCO2 37.9 ;
               copd:Reactance 16.5 ;
               copd:Resistance 411 ;
               copd:age "79"^^xsd:int ;
               copd:albuminemia 4.17 ;
               copd:currentWeight 38.3 ;
               copd:gait_speed 1.05 ;
               copd:hand_grip 21.7 ;
               copd:height_meters 1.6 ;
               copd:polymerase_chain_reaction 3 ;
               copd:transferrin 190 .


###  http://www.stiima.cnr.it/spatials_COPD#HC_Pat_FG
copd:HC_Pat_FG rdf:type owl:NamedIndividual ,
                        copd:Health_Condition ;
               copd:BodyMassIndex 41.65 ;
               copd:FEV1 "43"^^xsd:int ;
               copd:PaCO2 52 ;
               copd:Reactance 9.2 ;
               copd:Resistance 230 ;
               copd:age "67"^^xsd:int ;
               copd:albuminemia 3.64 ;
               copd:currentWeight 130.5 ;
               copd:gait_speed 1.1 ;
               copd:hand_grip 38.9 ;
               copd:height_meters 1.77 ;
               copd:polymerase_chain_reaction 8.5 ;
               copd:transferrin 222 .


###  http://www.stiima.cnr.it/spatials_COPD#HC_Pat_HB
copd:HC_Pat_HB rdf:type owl:NamedIndividual ,
                        copd:Health_Condition ;
               copd:BodyMassIndex 20.75 ;
               copd:FEV1 "50"^^xsd:int ;
               copd:PaCO2 38.3 ;
               copd:Reactance 19 ;
               copd:Resistance 273 ;
               copd:age "77"^^xsd:int ;
               copd:albuminemia 4.13 ;
               copd:currentWeight 56.5 ;
               copd:gait_speed 1.03 ;
               copd:hand_grip 24.5 ;
               copd:height_meters 1.65 ;
               copd:polymerase_chain_reaction 2.3 ;
               copd:transferrin 213 .


###  http://www.stiima.cnr.it/spatials_COPD#HC_Pat_LA
copd:HC_Pat_LA rdf:type owl:NamedIndividual ,
                        copd:Health_Condition ;
               copd:BodyMassIndex 17.25 ;
               copd:FEV1 69 ;
               copd:PaCO2 41.1 ;
               copd:Reactance 24.7 ;
               copd:Resistance 429 ;
               copd:age "76"^^xsd:int ;
               copd:albuminemia 3.14 ;
               copd:currentWeight 38.3 ;
               copd:gait_speed 0.93 ;
               copd:hand_grip 10.4 ;
               copd:height_meters 1.49 ;
               copd:polymerase_chain_reaction 7.2 ;
               copd:transferrin 232 .


###  http://www.stiima.cnr.it/spatials_COPD#HC_Pat_MM
copd:HC_Pat_MM rdf:type owl:NamedIndividual ,
                        copd:Health_Condition ;
               copd:BodyMassIndex 28.51 ;
               copd:FEV1 "43"^^xsd:int ;
               copd:PaCO2 39.5 ;
               copd:Reactance 17.4 ;
               copd:Resistance 217 ;
               copd:age "72"^^xsd:int ;
               copd:albuminemia 4.35 ;
               copd:currentWeight 79.5 ;
               copd:gait_speed 0.88 ;
               copd:hand_grip 39.5 ;
               copd:height_meters 1.67 ;
               copd:polymerase_chain_reaction 1 ;
               copd:transferrin 309 .


###  http://www.stiima.cnr.it/spatials_COPD#HC_Pat_SN
copd:HC_Pat_SN rdf:type owl:NamedIndividual ,
                        copd:Health_Condition ;
               copd:BodyMassIndex 30.8 ;
               copd:FEV1 "51"^^xsd:int ;
               copd:PaCO2 40 ;
               copd:Reactance 17.6 ;
               copd:Resistance 289 ;
               copd:age "72"^^xsd:int ;
               copd:albuminemia 4.55 ;
               copd:currentWeight 74 ;
               copd:gait_speed 1.2 ;
               copd:hand_grip 23.7 ;
               copd:height_meters 1.55 ;
               copd:polymerase_chain_reaction 3.4 ;
               copd:transferrin 254 .


###  http://www.stiima.cnr.it/spatials_COPD#HC_Pat_SP
copd:HC_Pat_SP rdf:type owl:NamedIndividual ,
                        copd:Health_Condition ;
               copd:BodyMassIndex 30.66 ;
               copd:FEV1 "60"^^xsd:int ;
               copd:PaCO2 37.3 ;
               copd:Reactance 13 ;
               copd:Resistance 323 ;
               copd:age "77"^^xsd:int ;
               copd:albuminemia 3.84 ;
               copd:currentWeight 85.5 ;
               copd:gait_speed 1.1 ;
               copd:hand_grip 23.1 ;
               copd:height_meters 1.67 ;
               copd:polymerase_chain_reaction 2.2 ;
               copd:transferrin 236 .


###  http://www.stiima.cnr.it/spatials_COPD#HC_Pat_TC
copd:HC_Pat_TC rdf:type owl:NamedIndividual ,
                        copd:Health_Condition ;
               copd:BodyMassIndex 29.38 ;
               copd:FEV1 "80"^^xsd:int ;
               copd:PaCO2 46.7 ;
               copd:Reactance 13.5 ;
               copd:Resistance 322 ;
               copd:age "77"^^xsd:int ;
               copd:albuminemia 4.13 ;
               copd:currentWeight 67 ;
               copd:gait_speed 0.99 ;
               copd:hand_grip 16.4 ;
               copd:height_meters 1.51 ;
               copd:polymerase_chain_reaction 5 ;
               copd:transferrin 278 .


###  http://www.stiima.cnr.it/spatials_COPD#HC_Pat_TM
copd:HC_Pat_TM rdf:type owl:NamedIndividual ,
                        copd:Health_Condition ;
               copd:BodyMassIndex 25.27 ;
               copd:FEV1 "20"^^xsd:int ;
               copd:PaCO2 56.5 ;
               copd:Reactance 13.6 ;
               copd:Resistance 324 ;
               copd:age "80"^^xsd:int ;
               copd:albuminemia 3.88 ;
               copd:currentWeight 77.4 ;
               copd:gait_speed 1 ;
               copd:hand_grip 27.5 ;
               copd:height_meters 1.75 ;
               copd:polymerase_chain_reaction 1.7 ;
               copd:transferrin 215 .


###  http://www.stiima.cnr.it/spatials_COPD#HC_Pat_VM
copd:HC_Pat_VM rdf:type owl:NamedIndividual ,
                        copd:Health_Condition ;
               copd:BodyMassIndex 20.47 ;
               copd:FEV1 "104"^^xsd:int ;
               copd:PaCO2 45 ;
               copd:Reactance 20.5 ;
               copd:Resistance 336 ;
               copd:age "72"^^xsd:int ;
               copd:albuminemia 3.84 ;
               copd:currentWeight 52.4 ;
               copd:gait_speed 1.2 ;
               copd:hand_grip 21.4 ;
               copd:height_meters 1.6 ;
               copd:polymerase_chain_reaction 5.8 ;
               copd:transferrin 193 .


###  http://www.stiima.cnr.it/spatials_COPD#HC_Pat_XY1
copd:HC_Pat_XY1 rdf:type owl:NamedIndividual ,
                         copd:Health_Condition ;
                copd:BodyMassIndex 18.18 ;
                copd:Reactance 46.9 ;
                copd:Resistance 585.0 ;
                copd:age "70"^^xsd:int ;
                copd:albuminemia 3.0 ;
                copd:currentWeight 42.0 ;
                copd:gait_speed 0.79 ;
                copd:hand_grip 15.8 ;
                copd:height_meters 1.52 ;
                copd:polymerase_chain_reaction 12.0 ;
                copd:transferrin "140"^^xsd:int ;
                copd:usualWeight 52.5 .


###  http://www.stiima.cnr.it/spatials_COPD#HC_Pat_XY2
copd:HC_Pat_XY2 rdf:type owl:NamedIndividual ,
                         copd:Health_Condition ;
                copd:BodyMassIndex 17.8 ;
                copd:Reactance 16.4 ;
                copd:Resistance "325"^^xsd:int ;
                copd:age "69"^^xsd:int ;
                copd:albuminemia 2.9 ;
                copd:currentWeight 43.0 ;
                copd:gait_speed 0.73 ;
                copd:hand_grip 14.9 ;
                copd:height_meters 1.55 ;
                copd:polymerase_chain_reaction 15.0 ;
                copd:transferrin "130"^^xsd:int ;
                copd:usualWeight 49.2 .


###  http://www.stiima.cnr.it/spatials_COPD#HC_Pat_XY3
copd:HC_Pat_XY3 rdf:type owl:NamedIndividual ,
                         copd:Health_Condition ;
                copd:BodyMassIndex 18.07 ;
                copd:Reactance 16.9 ;
                copd:Resistance 220.0 ;
                copd:age "67"^^xsd:int ;
                copd:albuminemia 3.1 ;
                copd:currentWeight 56.0 ;
                copd:gait_speed 0.75 ;
                copd:hand_grip 15.8 ;
                copd:height_meters 1.76 ;
                copd:polymerase_chain_reaction 11.0 ;
                copd:transferrin "135"^^xsd:int ;
                copd:usualWeight 66.0 .


###  http://www.stiima.cnr.it/spatials_COPD#HC_SG
copd:HC_SG rdf:type owl:NamedIndividual ,
                    copd:Health_Condition ;
           copd:BodyMassIndex 21.8 ;
           copd:Reactance 16.1 ;
           copd:Resistance 329 ;
           copd:albuminemia 3.0 ;
           copd:currentWeight 73 ,
                              73.0 ;
           copd:gait_speed 0.7 ;
           copd:hand_grip 25 ;
           copd:height_meters 1.83 ;
           copd:polymerase_chain_reaction 1.0 ;
           copd:transferrin 145.0 ;
           copd:usualWeight 85.0 .


###  http://www.stiima.cnr.it/spatials_COPD#HC_TF
copd:HC_TF rdf:type owl:NamedIndividual ,
                    copd:Health_Condition ;
           copd:BodyMassIndex 30.26 ;
           copd:Reactance 21.8 ;
           copd:Resistance 297 ;
           copd:albuminemia 4.5 ;
           copd:currentWeight 64.5 ;
           copd:gait_speed 1.6 ;
           copd:hand_grip 19.4 ;
           copd:height_meters 1.46 ;
           copd:polymerase_chain_reaction 1.0 ;
           copd:transferrin 278.0 ;
           copd:usualWeight 69.0 .


###  http://www.stiima.cnr.it/spatials_COPD#P_03
copd:P_03 rdf:type owl:NamedIndividual ,
                   copd:Female ;
          copd:hasRecommendation copd:Rec_03 ;
          copd:isInHealthCondition copd:HC_03 .


###  http://www.stiima.cnr.it/spatials_COPD#P_04
copd:P_04 rdf:type owl:NamedIndividual ,
                   copd:Male ;
          copd:hasRecommendation copd:Rec_04 ;
          copd:isInHealthCondition copd:HC_04 .


###  http://www.stiima.cnr.it/spatials_COPD#P_05
copd:P_05 rdf:type owl:NamedIndividual ,
                   copd:Male ;
          copd:isInHealthCondition copd:HC_05 .


###  http://www.stiima.cnr.it/spatials_COPD#P_06
copd:P_06 rdf:type owl:NamedIndividual ,
                   copd:Male ;
          copd:isInHealthCondition copd:HC_06 .


###  http://www.stiima.cnr.it/spatials_COPD#P_20
copd:P_20 rdf:type owl:NamedIndividual ,
                   copd:Male ;
          copd:hasRecommendation copd:Rec_20 ;
          copd:isInHealthCondition copd:HC_20 .


###  http://www.stiima.cnr.it/spatials_COPD#P_23
copd:P_23 rdf:type owl:NamedIndividual ,
                   copd:Female ;
          copd:isInHealthCondition copd:HC_23 .


###  http://www.stiima.cnr.it/spatials_COPD#P_30
copd:P_30 rdf:type owl:NamedIndividual ,
                   copd:Male ;
          copd:isInHealthCondition copd:HC_30 .


###  http://www.stiima.cnr.it/spatials_COPD#P_35
copd:P_35 rdf:type owl:NamedIndividual ,
                   copd:Male ;
          copd:hasRecommendation copd:Rec_35 ;
          copd:isInHealthCondition copd:HC_35 .


###  http://www.stiima.cnr.it/spatials_COPD#P_39
copd:P_39 rdf:type owl:NamedIndividual ,
                   copd:Female ;
          copd:isInHealthCondition copd:HC_39 .


###  http://www.stiima.cnr.it/spatials_COPD#P_42
copd:P_42 rdf:type owl:NamedIndividual ,
                   copd:Female ;
          copd:isInHealthCondition copd:HC_42 .


###  http://www.stiima.cnr.it/spatials_COPD#P_43
copd:P_43 rdf:type owl:NamedIndividual ,
                   copd:Female ;
          copd:isInHealthCondition copd:HC_43 .


###  http://www.stiima.cnr.it/spatials_COPD#P_44
copd:P_44 rdf:type owl:NamedIndividual ,
                   copd:Male ;
          copd:isInHealthCondition copd:HC_44 .


###  http://www.stiima.cnr.it/spatials_COPD#P_53
copd:P_53 rdf:type owl:NamedIndividual ,
                   copd:Female ;
          copd:isInHealthCondition copd:HC_53 .


###  http://www.stiima.cnr.it/spatials_COPD#P_54
copd:P_54 rdf:type owl:NamedIndividual ,
                   copd:Male ;
          copd:hasRecommendation copd:Rec_54 ;
          copd:isInHealthCondition copd:HC_54 .


###  http://www.stiima.cnr.it/spatials_COPD#P_56
copd:P_56 rdf:type owl:NamedIndividual ,
                   copd:Female ;
          copd:isInHealthCondition copd:HC_56 ;
          rdfs:comment "Supposto paziente mancino." .


###  http://www.stiima.cnr.it/spatials_COPD#P_60
copd:P_60 rdf:type owl:NamedIndividual ,
                   copd:Male ;
          copd:isInHealthCondition copd:HC_60 .


###  http://www.stiima.cnr.it/spatials_COPD#P_69
copd:P_69 rdf:type owl:NamedIndividual ,
                   copd:Male ;
          copd:hasRecommendation copd:Rec_69 ;
          copd:isInHealthCondition copd:HC_69 .


###  http://www.stiima.cnr.it/spatials_COPD#P_PP
copd:P_PP rdf:type owl:NamedIndividual ,
                   copd:Male ;
          copd:isInHealthCondition copd:HC_PP .


###  http://www.stiima.cnr.it/spatials_COPD#P_SG
copd:P_SG rdf:type owl:NamedIndividual ,
                   copd:Male ;
          copd:isInHealthCondition copd:HC_SG .


###  http://www.stiima.cnr.it/spatials_COPD#P_TF
copd:P_TF rdf:type owl:NamedIndividual ,
                   copd:Female ;
          copd:isInHealthCondition copd:HC_TF .


###  http://www.stiima.cnr.it/spatials_COPD#Pat_BB
copd:Pat_BB rdf:type owl:NamedIndividual ,
                     copd:Female ;
            copd:hasRecommendation copd:Rec_Pat_BB ;
            copd:isInHealthCondition copd:HC_Pat_BB .


###  http://www.stiima.cnr.it/spatials_COPD#Pat_CV
copd:Pat_CV rdf:type owl:NamedIndividual ,
                     copd:Male ;
            copd:hasRecommendation copd:Rec_Pat_CV ;
            copd:isInHealthCondition copd:HC_Pat_CV .


###  http://www.stiima.cnr.it/spatials_COPD#Pat_DMP
copd:Pat_DMP rdf:type owl:NamedIndividual ,
                      copd:Female ;
             copd:hasRecommendation copd:Rec_Pat_DMP ;
             copd:isInHealthCondition copd:HC_Pat_DMP .


###  http://www.stiima.cnr.it/spatials_COPD#Pat_FA
copd:Pat_FA rdf:type owl:NamedIndividual ,
                     copd:Female ;
            copd:hasRecommendation copd:Rec_Pat_FA ;
            copd:isInHealthCondition copd:HC_Pat_FA .


###  http://www.stiima.cnr.it/spatials_COPD#Pat_FG
copd:Pat_FG rdf:type owl:NamedIndividual ,
                     copd:Male ;
            copd:hasRecommendation copd:Rec_Pat_FG ;
            copd:isInHealthCondition copd:HC_Pat_FG .


###  http://www.stiima.cnr.it/spatials_COPD#Pat_HB
copd:Pat_HB rdf:type owl:NamedIndividual ,
                     copd:Female ;
            copd:hasRecommendation copd:Rec_Pat_HB ;
            copd:isInHealthCondition copd:HC_Pat_HB .


###  http://www.stiima.cnr.it/spatials_COPD#Pat_LA
copd:Pat_LA rdf:type owl:NamedIndividual ,
                     copd:Female ;
            copd:hasRecommendation copd:Rec_Pat_LA ;
            copd:isInHealthCondition copd:HC_Pat_LA .


###  http://www.stiima.cnr.it/spatials_COPD#Pat_MG
copd:Pat_MG rdf:type owl:NamedIndividual ,
                     copd:Male ;
            rdfs:comment "Dati mancanti" .


###  http://www.stiima.cnr.it/spatials_COPD#Pat_MM
copd:Pat_MM rdf:type owl:NamedIndividual ,
                     copd:Male ;
            copd:hasRecommendation copd:Rec_Pat_MM ;
            copd:isInHealthCondition copd:HC_Pat_MM .


###  http://www.stiima.cnr.it/spatials_COPD#Pat_PG
copd:Pat_PG rdf:type owl:NamedIndividual ,
                     copd:Female ;
            rdfs:comment "Dati mancanti" .


###  http://www.stiima.cnr.it/spatials_COPD#Pat_SN
copd:Pat_SN rdf:type owl:NamedIndividual ,
                     copd:Female ;
            copd:hasRecommendation copd:Rec_Pat_SN ;
            copd:isInHealthCondition copd:HC_Pat_SN .


###  http://www.stiima.cnr.it/spatials_COPD#Pat_SP
copd:Pat_SP rdf:type owl:NamedIndividual ,
                     copd:Female ;
            copd:hasRecommendation copd:Rec_Pat_SP ;
            copd:isInHealthCondition copd:HC_Pat_SP .


###  http://www.stiima.cnr.it/spatials_COPD#Pat_TC
copd:Pat_TC rdf:type owl:NamedIndividual ,
                     copd:Female ;
            copd:hasRecommendation copd:Rec_Pat_TC ;
            copd:isInHealthCondition copd:HC_Pat_TC .


###  http://www.stiima.cnr.it/spatials_COPD#Pat_TM
copd:Pat_TM rdf:type owl:NamedIndividual ,
                     copd:Male ;
            copd:hasRecommendation copd:Rec_Pat_TM ;
            copd:isInHealthCondition copd:HC_Pat_TM .


###  http://www.stiima.cnr.it/spatials_COPD#Pat_VM
copd:Pat_VM rdf:type owl:NamedIndividual ,
                     copd:Female ;
            copd:hasRecommendation copd:Rec_Pat_VM ;
            copd:isInHealthCondition copd:HC_Pat_VM .


###  http://www.stiima.cnr.it/spatials_COPD#Pat_XY1
copd:Pat_XY1 rdf:type owl:NamedIndividual ,
                      copd:Female ,
                      copd:Patient ;
             copd:hasRecommendation copd:Rec_Pat_XY1 ;
             copd:isInHealthCondition copd:HC_Pat_XY1 .


###  http://www.stiima.cnr.it/spatials_COPD#Pat_XY2
copd:Pat_XY2 rdf:type owl:NamedIndividual ,
                      copd:Female ,
                      copd:Patient ;
             copd:hasRecommendation copd:Rec_Pat_XY2 ;
             copd:isInHealthCondition copd:HC_Pat_XY2 .


###  http://www.stiima.cnr.it/spatials_COPD#Pat_XY3
copd:Pat_XY3 rdf:type owl:NamedIndividual ,
                      copd:Female ,
                      copd:Patient ;
             copd:hasRecommendation copd:Rec_Pat_XY3 ;
             copd:isInHealthCondition copd:HC_Pat_XY3 .


###  http://www.stiima.cnr.it/spatials_COPD#Rec_03
copd:Rec_03 rdf:type owl:NamedIndividual ,
                     copd:Nutritional_Recommendation .


###  http://www.stiima.cnr.it/spatials_COPD#Rec_04
copd:Rec_04 rdf:type owl:NamedIndividual ,
                     copd:Nutritional_Recommendation .


###  http://www.stiima.cnr.it/spatials_COPD#Rec_20
copd:Rec_20 rdf:type owl:NamedIndividual ,
                     copd:Nutritional_Recommendation .


###  http://www.stiima.cnr.it/spatials_COPD#Rec_35
copd:Rec_35 rdf:type owl:NamedIndividual ,
                     copd:Nutritional_Recommendation .


###  http://www.stiima.cnr.it/spatials_COPD#Rec_54
copd:Rec_54 rdf:type owl:NamedIndividual ,
                     copd:Nutritional_Recommendation .


###  http://www.stiima.cnr.it/spatials_COPD#Rec_69
copd:Rec_69 rdf:type owl:NamedIndividual ,
                     copd:Nutritional_Recommendation .


###  http://www.stiima.cnr.it/spatials_COPD#Rec_Pat_BB
copd:Rec_Pat_BB rdf:type owl:NamedIndividual ,
                         copd:Nutritional_Recommendation .


###  http://www.stiima.cnr.it/spatials_COPD#Rec_Pat_CV
copd:Rec_Pat_CV rdf:type owl:NamedIndividual ,
                         copd:Nutritional_Recommendation .


###  http://www.stiima.cnr.it/spatials_COPD#Rec_Pat_DMP
copd:Rec_Pat_DMP rdf:type owl:NamedIndividual ,
                          copd:Nutritional_Recommendation .


###  http://www.stiima.cnr.it/spatials_COPD#Rec_Pat_FA
copd:Rec_Pat_FA rdf:type owl:NamedIndividual ,
                         copd:Nutritional_Recommendation .


###  http://www.stiima.cnr.it/spatials_COPD#Rec_Pat_FG
copd:Rec_Pat_FG rdf:type owl:NamedIndividual ,
                         copd:Nutritional_Recommendation .


###  http://www.stiima.cnr.it/spatials_COPD#Rec_Pat_HB
copd:Rec_Pat_HB rdf:type owl:NamedIndividual ,
                         copd:Nutritional_Recommendation .


###  http://www.stiima.cnr.it/spatials_COPD#Rec_Pat_LA
copd:Rec_Pat_LA rdf:type owl:NamedIndividual ,
                         copd:Nutritional_Recommendation .


###  http://www.stiima.cnr.it/spatials_COPD#Rec_Pat_MM
copd:Rec_Pat_MM rdf:type owl:NamedIndividual ,
                         copd:Nutritional_Recommendation .


###  http://www.stiima.cnr.it/spatials_COPD#Rec_Pat_SN
copd:Rec_Pat_SN rdf:type owl:NamedIndividual ,
                         copd:Nutritional_Recommendation .


###  http://www.stiima.cnr.it/spatials_COPD#Rec_Pat_SP
copd:Rec_Pat_SP rdf:type owl:NamedIndividual ,
                         copd:Nutritional_Recommendation .


###  http://www.stiima.cnr.it/spatials_COPD#Rec_Pat_TC
copd:Rec_Pat_TC rdf:type owl:NamedIndividual ,
                         copd:Nutritional_Recommendation .


###  http://www.stiima.cnr.it/spatials_COPD#Rec_Pat_TM
copd:Rec_Pat_TM rdf:type owl:NamedIndividual ,
                         copd:Nutritional_Recommendation .


###  http://www.stiima.cnr.it/spatials_COPD#Rec_Pat_VM
copd:Rec_Pat_VM rdf:type owl:NamedIndividual ,
                         copd:Nutritional_Recommendation .


###  http://www.stiima.cnr.it/spatials_COPD#Rec_Pat_XY1
copd:Rec_Pat_XY1 rdf:type owl:NamedIndividual ,
                          copd:Nutritional_Recommendation .


###  http://www.stiima.cnr.it/spatials_COPD#Rec_Pat_XY2
copd:Rec_Pat_XY2 rdf:type owl:NamedIndividual ,
                          copd:Nutritional_Recommendation .


###  http://www.stiima.cnr.it/spatials_COPD#Rec_Pat_XY3
copd:Rec_Pat_XY3 rdf:type owl:NamedIndividual ,
                          copd:Nutritional_Recommendation .


#################################################################
#    Rules
#################################################################

<urn:swrl:var#p> rdf:type <http://www.w3.org/2003/11/swrl#Variable> .

<urn:swrl:var#rec> rdf:type <http://www.w3.org/2003/11/swrl#Variable> .

<urn:swrl:var#hc> rdf:type <http://www.w3.org/2003/11/swrl#Variable> .

<urn:swrl:var#age> rdf:type <http://www.w3.org/2003/11/swrl#Variable> .

<urn:swrl:var#kg> rdf:type <http://www.w3.org/2003/11/swrl#Variable> .

<urn:swrl:var#m> rdf:type <http://www.w3.org/2003/11/swrl#Variable> .

<urn:swrl:var#d> rdf:type <http://www.w3.org/2003/11/swrl#Variable> .

<urn:swrl:var#c> rdf:type <http://www.w3.org/2003/11/swrl#Variable> .

<urn:swrl:var#b> rdf:type <http://www.w3.org/2003/11/swrl#Variable> .

<urn:swrl:var#a> rdf:type <http://www.w3.org/2003/11/swrl#Variable> .

<urn:swrl:var#e> rdf:type <http://www.w3.org/2003/11/swrl#Variable> .

<urn:swrl:var#f> rdf:type <http://www.w3.org/2003/11/swrl#Variable> .

<urn:swrl:var#reg> rdf:type <http://www.w3.org/2003/11/swrl#Variable> .

<urn:swrl:var#corrin> rdf:type <http://www.w3.org/2003/11/swrl#Variable> .

<urn:swrl:var#g> rdf:type <http://www.w3.org/2003/11/swrl#Variable> .

<urn:swrl#p> rdf:type <http://www.w3.org/2003/11/swrl#Variable> .

<urn:swrl#hc> rdf:type <http://www.w3.org/2003/11/swrl#Variable> .

<urn:swrl#x> rdf:type <http://www.w3.org/2003/11/swrl#Variable> .

<urn:swrl:var#xc> rdf:type <http://www.w3.org/2003/11/swrl#Variable> .

<urn:swrl:var#ri> rdf:type <http://www.w3.org/2003/11/swrl#Variable> .

<urn:swrl:var#w> rdf:type <http://www.w3.org/2003/11/swrl#Variable> .

<urn:swrl:var#asmm> rdf:type <http://www.w3.org/2003/11/swrl#Variable> .

<urn:swrl:var#r> rdf:type <http://www.w3.org/2003/11/swrl#Variable> .

<urn:swrl:var#x> rdf:type <http://www.w3.org/2003/11/swrl#Variable> .

<urn:swrl:var#iron> rdf:type <http://www.w3.org/2003/11/swrl#Variable> .

<urn:swrl:var#al> rdf:type <http://www.w3.org/2003/11/swrl#Variable> .

<urn:swrl:var#pcr> rdf:type <http://www.w3.org/2003/11/swrl#Variable> .

<urn:swrl:var#y> rdf:type <http://www.w3.org/2003/11/swrl#Variable> .

<urn:swrl:var#cal> rdf:type <http://www.w3.org/2003/11/swrl#Variable> .

<urn:swrl:var#pg> rdf:type <http://www.w3.org/2003/11/swrl#Variable> .

<urn:swrl:var#pcal> rdf:type <http://www.w3.org/2003/11/swrl#Variable> .

<urn:swrl:var#bmi> rdf:type <http://www.w3.org/2003/11/swrl#Variable> .

<urn:swrl:var#h> rdf:type <http://www.w3.org/2003/11/swrl#Variable> .

<urn:swrl:var#rei> rdf:type <http://www.w3.org/2003/11/swrl#Variable> .

<urn:swrl:var#cw> rdf:type <http://www.w3.org/2003/11/swrl#Variable> .

<urn:swrl:var#uw> rdf:type <http://www.w3.org/2003/11/swrl#Variable> .

<urn:swrl:var#d2> rdf:type <http://www.w3.org/2003/11/swrl#Variable> .

<urn:swrl:var#ifweight> rdf:type <http://www.w3.org/2003/11/swrl#Variable> .

<urn:swrl:var#prgra> rdf:type <http://www.w3.org/2003/11/swrl#Variable> .

<urn:swrl:var#in> rdf:type <http://www.w3.org/2003/11/swrl#Variable> .

<urn:swrl:var#procal> rdf:type <http://www.w3.org/2003/11/swrl#Variable> .

<urn:swrl:var#sharePro> rdf:type <http://www.w3.org/2003/11/swrl#Variable> .

<urn:swrl:var#prgr> rdf:type <http://www.w3.org/2003/11/swrl#Variable> .

<urn:swrl:var#prcal> rdf:type <http://www.w3.org/2003/11/swrl#Variable> .

<urn:swrl:var#prshare> rdf:type <http://www.w3.org/2003/11/swrl#Variable> .

<urn:swrl:var#prot> rdf:type <http://www.w3.org/2003/11/swrl#Variable> .

<urn:swrl:var#protShare> rdf:type <http://www.w3.org/2003/11/swrl#Variable> .

<urn:swrl:var#corin> rdf:type <http://www.w3.org/2003/11/swrl#Variable> .

<urn:swrl:var#prCal> rdf:type <http://www.w3.org/2003/11/swrl#Variable> .

[ copd:ruleID "4FEM" ;
   rdfs:comment "Regular Caloric Intake for OVERWEIGHT + CACHECTIC FEMALE" ;
   rdf:type <http://www.w3.org/2003/11/swrl#Imp> ;
   <http://www.w3.org/2003/11/swrl#body> [ rdf:type <http://www.w3.org/2003/11/swrl#AtomList> ;
                                           rdf:first [ rdf:type <http://www.w3.org/2003/11/swrl#ClassAtom> ;
                                                       <http://www.w3.org/2003/11/swrl#classPredicate> copd:Cachectic ;
                                                       <http://www.w3.org/2003/11/swrl#argument1> <urn:swrl:var#p>
                                                     ] ;
                                           rdf:rest [ rdf:type <http://www.w3.org/2003/11/swrl#AtomList> ;
                                                      rdf:first [ rdf:type <http://www.w3.org/2003/11/swrl#ClassAtom> ;
                                                                  <http://www.w3.org/2003/11/swrl#classPredicate> copd:Female ;
                                                                  <http://www.w3.org/2003/11/swrl#argument1> <urn:swrl:var#p>
                                                                ] ;
                                                      rdf:rest [ rdf:type <http://www.w3.org/2003/11/swrl#AtomList> ;
                                                                 rdf:first [ rdf:type <http://www.w3.org/2003/11/swrl#ClassAtom> ;
                                                                             <http://www.w3.org/2003/11/swrl#classPredicate> copd:Overweight ;
                                                                             <http://www.w3.org/2003/11/swrl#argument1> <urn:swrl:var#p>
                                                                           ] ;
                                                                 rdf:rest [ rdf:type <http://www.w3.org/2003/11/swrl#AtomList> ;
                                                                            rdf:first [ rdf:type <http://www.w3.org/2003/11/swrl#IndividualPropertyAtom> ;
                                                                                        <http://www.w3.org/2003/11/swrl#propertyPredicate> copd:hasRecommendation ;
                                                                                        <http://www.w3.org/2003/11/swrl#argument1> <urn:swrl:var#p> ;
                                                                                        <http://www.w3.org/2003/11/swrl#argument2> <urn:swrl:var#rec>
                                                                                      ] ;
                                                                            rdf:rest [ rdf:type <http://www.w3.org/2003/11/swrl#AtomList> ;
                                                                                       rdf:first [ rdf:type <http://www.w3.org/2003/11/swrl#IndividualPropertyAtom> ;
                                                                                                   <http://www.w3.org/2003/11/swrl#propertyPredicate> copd:isInHealthCondition ;
                                                                                                   <http://www.w3.org/2003/11/swrl#argument1> <urn:swrl:var#p> ;
                                                                                                   <http://www.w3.org/2003/11/swrl#argument2> <urn:swrl:var#hc>
                                                                                                 ] ;
                                                                                       rdf:rest [ rdf:type <http://www.w3.org/2003/11/swrl#AtomList> ;
                                                                                                  rdf:first [ rdf:type <http://www.w3.org/2003/11/swrl#DatavaluedPropertyAtom> ;
                                                                                                              <http://www.w3.org/2003/11/swrl#propertyPredicate> copd:age ;
                                                                                                              <http://www.w3.org/2003/11/swrl#argument1> <urn:swrl:var#hc> ;
                                                                                                              <http://www.w3.org/2003/11/swrl#argument2> <urn:swrl:var#age>
                                                                                                            ] ;
                                                                                                  rdf:rest [ rdf:type <http://www.w3.org/2003/11/swrl#AtomList> ;
                                                                                                             rdf:first [ rdf:type <http://www.w3.org/2003/11/swrl#DatavaluedPropertyAtom> ;
                                                                                                                         <http://www.w3.org/2003/11/swrl#propertyPredicate> copd:currentWeight ;
                                                                                                                         <http://www.w3.org/2003/11/swrl#argument1> <urn:swrl:var#hc> ;
                                                                                                                         <http://www.w3.org/2003/11/swrl#argument2> <urn:swrl:var#kg>
                                                                                                                       ] ;
                                                                                                             rdf:rest [ rdf:type <http://www.w3.org/2003/11/swrl#AtomList> ;
                                                                                                                        rdf:first [ rdf:type <http://www.w3.org/2003/11/swrl#DatavaluedPropertyAtom> ;
                                                                                                                                    <http://www.w3.org/2003/11/swrl#propertyPredicate> copd:height_meters ;
                                                                                                                                    <http://www.w3.org/2003/11/swrl#argument1> <urn:swrl:var#hc> ;
                                                                                                                                    <http://www.w3.org/2003/11/swrl#argument2> <urn:swrl:var#m>
                                                                                                                                  ] ;
                                                                                                                        rdf:rest [ rdf:type <http://www.w3.org/2003/11/swrl#AtomList> ;
                                                                                                                                   rdf:first [ rdf:type <http://www.w3.org/2003/11/swrl#BuiltinAtom> ;
                                                                                                                                               <http://www.w3.org/2003/11/swrl#builtin> <http://www.w3.org/2003/11/swrlb#add> ;
                                                                                                                                               <http://www.w3.org/2003/11/swrl#arguments> [ rdf:type rdf:List ;
                                                                                                                                                                                            rdf:first <urn:swrl:var#d> ;
                                                                                                                                                                                            rdf:rest [ rdf:type rdf:List ;
                                                                                                                                                                                                       rdf:first -161.0 ;
                                                                                                                                                                                                       rdf:rest ( <urn:swrl:var#c>
                                                                                                                                                                                                                  <urn:swrl:var#b>
                                                                                                                                                                                                                )
                                                                                                                                                                                                     ]
                                                                                                                                                                                          ]
                                                                                                                                             ] ;
                                                                                                                                   rdf:rest [ rdf:type <http://www.w3.org/2003/11/swrl#AtomList> ;
                                                                                                                                              rdf:first [ rdf:type <http://www.w3.org/2003/11/swrl#BuiltinAtom> ;
                                                                                                                                                          <http://www.w3.org/2003/11/swrl#builtin> <http://www.w3.org/2003/11/swrlb#multiply> ;
                                                                                                                                                          <http://www.w3.org/2003/11/swrl#arguments> [ rdf:type rdf:List ;
                                                                                                                                                                                                       rdf:first <urn:swrl:var#a> ;
                                                                                                                                                                                                       rdf:rest [ rdf:type rdf:List ;
                                                                                                                                                                                                                  rdf:first 5 ;
                                                                                                                                                                                                                  rdf:rest ( <urn:swrl:var#age>
                                                                                                                                                                                                                           )
                                                                                                                                                                                                                ]
                                                                                                                                                                                                     ]
                                                                                                                                                        ] ;
                                                                                                                                              rdf:rest [ rdf:type <http://www.w3.org/2003/11/swrl#AtomList> ;
                                                                                                                                                         rdf:first [ rdf:type <http://www.w3.org/2003/11/swrl#BuiltinAtom> ;
                                                                                                                                                                     <http://www.w3.org/2003/11/swrl#builtin> <http://www.w3.org/2003/11/swrlb#multiply> ;
                                                                                                                                                                     <http://www.w3.org/2003/11/swrl#arguments> [ rdf:type rdf:List ;
                                                                                                                                                                                                                  rdf:first <urn:swrl:var#b> ;
                                                                                                                                                                                                                  rdf:rest [ rdf:type rdf:List ;
                                                                                                                                                                                                                             rdf:first 6.25 ;
                                                                                                                                                                                                                             rdf:rest [ rdf:type rdf:List ;
                                                                                                                                                                                                                                        rdf:first <urn:swrl:var#m> ;
                                                                                                                                                                                                                                        rdf:rest [ rdf:type rdf:List ;
                                                                                                                                                                                                                                                   rdf:first 100 ;
                                                                                                                                                                                                                                                   rdf:rest rdf:nil
                                                                                                                                                                                                                                                 ]
                                                                                                                                                                                                                                      ]
                                                                                                                                                                                                                           ]
                                                                                                                                                                                                                ]
                                                                                                                                                                   ] ;
                                                                                                                                                         rdf:rest [ rdf:type <http://www.w3.org/2003/11/swrl#AtomList> ;
                                                                                                                                                                    rdf:first [ rdf:type <http://www.w3.org/2003/11/swrl#BuiltinAtom> ;
                                                                                                                                                                                <http://www.w3.org/2003/11/swrl#builtin> <http://www.w3.org/2003/11/swrlb#multiply> ;
                                                                                                                                                                                <http://www.w3.org/2003/11/swrl#arguments> [ rdf:type rdf:List ;
                                                                                                                                                                                                                             rdf:first <urn:swrl:var#c> ;
                                                                                                                                                                                                                             rdf:rest [ rdf:type rdf:List ;
                                                                                                                                                                                                                                        rdf:first 10 ;
                                                                                                                                                                                                                                        rdf:rest ( <urn:swrl:var#kg>
                                                                                                                                                                                                                                                 )
                                                                                                                                                                                                                                      ]
                                                                                                                                                                                                                           ]
                                                                                                                                                                              ] ;
                                                                                                                                                                    rdf:rest [ rdf:type <http://www.w3.org/2003/11/swrl#AtomList> ;
                                                                                                                                                                               rdf:first [ rdf:type <http://www.w3.org/2003/11/swrl#BuiltinAtom> ;
                                                                                                                                                                                           <http://www.w3.org/2003/11/swrl#builtin> <http://www.w3.org/2003/11/swrlb#subtract> ;
                                                                                                                                                                                           <http://www.w3.org/2003/11/swrl#arguments> ( <urn:swrl:var#e>
                                                                                                                                                                                                                                        <urn:swrl:var#d>
                                                                                                                                                                                                                                        <urn:swrl:var#a>
                                                                                                                                                                                                                                      )
                                                                                                                                                                                         ] ;
                                                                                                                                                                               rdf:rest [ rdf:type <http://www.w3.org/2003/11/swrl#AtomList> ;
                                                                                                                                                                                          rdf:first [ rdf:type <http://www.w3.org/2003/11/swrl#BuiltinAtom> ;
                                                                                                                                                                                                      <http://www.w3.org/2003/11/swrl#builtin> <http://www.w3.org/2003/11/swrlb#round> ;
                                                                                                                                                                                                      <http://www.w3.org/2003/11/swrl#arguments> ( <urn:swrl:var#f>
                                                                                                                                                                                                                                                   <urn:swrl:var#e>
                                                                                                                                                                                                                                                 )
                                                                                                                                                                                                    ] ;
                                                                                                                                                                                          rdf:rest rdf:nil
                                                                                                                                                                                        ]
                                                                                                                                                                             ]
                                                                                                                                                                  ]
                                                                                                                                                       ]
                                                                                                                                            ]
                                                                                                                                 ]
                                                                                                                      ]
                                                                                                           ]
                                                                                                ]
                                                                                     ]
                                                                          ]
                                                               ]
                                                    ]
                                         ] ;
   <http://www.w3.org/2003/11/swrl#head> [ rdf:type <http://www.w3.org/2003/11/swrl#AtomList> ;
                                           rdf:first [ rdf:type <http://www.w3.org/2003/11/swrl#DatavaluedPropertyAtom> ;
                                                       <http://www.w3.org/2003/11/swrl#propertyPredicate> copd:regularRecommendedCaloricIntake ;
                                                       <http://www.w3.org/2003/11/swrl#argument1> <urn:swrl:var#rec> ;
                                                       <http://www.w3.org/2003/11/swrl#argument2> <urn:swrl:var#f>
                                                     ] ;
                                           rdf:rest rdf:nil
                                         ]
 ] .

[ copd:ruleID "5MAL" ;
   rdfs:comment "Regular Miffin Cal Intake for OBESITY 1st + NOT SARCOPENIC, NOT CACHECTIC MALE" ;
   rdf:type <http://www.w3.org/2003/11/swrl#Imp> ;
   <http://www.w3.org/2003/11/swrl#body> [ rdf:type <http://www.w3.org/2003/11/swrl#AtomList> ;
                                           rdf:first [ rdf:type <http://www.w3.org/2003/11/swrl#DatavaluedPropertyAtom> ;
                                                       <http://www.w3.org/2003/11/swrl#propertyPredicate> copd:age ;
                                                       <http://www.w3.org/2003/11/swrl#argument1> <urn:swrl:var#hc> ;
                                                       <http://www.w3.org/2003/11/swrl#argument2> <urn:swrl:var#age>
                                                     ] ;
                                           rdf:rest [ rdf:type <http://www.w3.org/2003/11/swrl#AtomList> ;
                                                      rdf:first [ rdf:type <http://www.w3.org/2003/11/swrl#BuiltinAtom> ;
                                                                  <http://www.w3.org/2003/11/swrl#builtin> <http://www.w3.org/2003/11/swrlb#multiply> ;
                                                                  <http://www.w3.org/2003/11/swrl#arguments> [ rdf:type rdf:List ;
                                                                                                               rdf:first <urn:swrl:var#b> ;
                                                                                                               rdf:rest [ rdf:type rdf:List ;
                                                                                                                          rdf:first 6.25 ;
                                                                                                                          rdf:rest [ rdf:type rdf:List ;
                                                                                                                                     rdf:first <urn:swrl:var#m> ;
                                                                                                                                     rdf:rest [ rdf:type rdf:List ;
                                                                                                                                                rdf:first 100 ;
                                                                                                                                                rdf:rest rdf:nil
                                                                                                                                              ]
                                                                                                                                   ]
                                                                                                                        ]
                                                                                                             ]
                                                                ] ;
                                                      rdf:rest [ rdf:type <http://www.w3.org/2003/11/swrl#AtomList> ;
                                                                 rdf:first [ rdf:type <http://www.w3.org/2003/11/swrl#BuiltinAtom> ;
                                                                             <http://www.w3.org/2003/11/swrl#builtin> <http://www.w3.org/2003/11/swrlb#multiply> ;
                                                                             <http://www.w3.org/2003/11/swrl#arguments> [ rdf:type rdf:List ;
                                                                                                                          rdf:first <urn:swrl:var#a> ;
                                                                                                                          rdf:rest [ rdf:type rdf:List ;
                                                                                                                                     rdf:first 5 ;
                                                                                                                                     rdf:rest ( <urn:swrl:var#age>
                                                                                                                                              )
                                                                                                                                   ]
                                                                                                                        ]
                                                                           ] ;
                                                                 rdf:rest [ rdf:type <http://www.w3.org/2003/11/swrl#AtomList> ;
                                                                            rdf:first [ rdf:type <http://www.w3.org/2003/11/swrl#IndividualPropertyAtom> ;
                                                                                        <http://www.w3.org/2003/11/swrl#propertyPredicate> copd:isInHealthCondition ;
                                                                                        <http://www.w3.org/2003/11/swrl#argument1> <urn:swrl:var#p> ;
                                                                                        <http://www.w3.org/2003/11/swrl#argument2> <urn:swrl:var#hc>
                                                                                      ] ;
                                                                            rdf:rest [ rdf:type <http://www.w3.org/2003/11/swrl#AtomList> ;
                                                                                       rdf:first [ rdf:type <http://www.w3.org/2003/11/swrl#ClassAtom> ;
                                                                                                   <http://www.w3.org/2003/11/swrl#classPredicate> copd:Obesity_1st_Degree ;
                                                                                                   <http://www.w3.org/2003/11/swrl#argument1> <urn:swrl:var#p>
                                                                                                 ] ;
                                                                                       rdf:rest [ rdf:type <http://www.w3.org/2003/11/swrl#AtomList> ;
                                                                                                  rdf:first [ rdf:type <http://www.w3.org/2003/11/swrl#BuiltinAtom> ;
                                                                                                              <http://www.w3.org/2003/11/swrl#builtin> <http://www.w3.org/2003/11/swrlb#subtract> ;
                                                                                                              <http://www.w3.org/2003/11/swrl#arguments> ( <urn:swrl:var#e>
                                                                                                                                                           <urn:swrl:var#d>
                                                                                                                                                           <urn:swrl:var#a>
                                                                                                                                                         )
                                                                                                            ] ;
                                                                                                  rdf:rest [ rdf:type <http://www.w3.org/2003/11/swrl#AtomList> ;
                                                                                                             rdf:first [ rdf:type <http://www.w3.org/2003/11/swrl#ClassAtom> ;
                                                                                                                         <http://www.w3.org/2003/11/swrl#classPredicate> copd:Male ;
                                                                                                                         <http://www.w3.org/2003/11/swrl#argument1> <urn:swrl:var#p>
                                                                                                                       ] ;
                                                                                                             rdf:rest [ rdf:type <http://www.w3.org/2003/11/swrl#AtomList> ;
                                                                                                                        rdf:first [ rdf:type <http://www.w3.org/2003/11/swrl#DatavaluedPropertyAtom> ;
                                                                                                                                    <http://www.w3.org/2003/11/swrl#propertyPredicate> copd:height_meters ;
                                                                                                                                    <http://www.w3.org/2003/11/swrl#argument1> <urn:swrl:var#hc> ;
                                                                                                                                    <http://www.w3.org/2003/11/swrl#argument2> <urn:swrl:var#m>
                                                                                                                                  ] ;
                                                                                                                        rdf:rest [ rdf:type <http://www.w3.org/2003/11/swrl#AtomList> ;
                                                                                                                                   rdf:first [ rdf:type <http://www.w3.org/2003/11/swrl#ClassAtom> ;
                                                                                                                                               <http://www.w3.org/2003/11/swrl#classPredicate> [ rdf:type owl:Class ;
                                                                                                                                                                                                 owl:complementOf copd:Cachectic
                                                                                                                                                                                               ] ;
                                                                                                                                               <http://www.w3.org/2003/11/swrl#argument1> <urn:swrl:var#p>
                                                                                                                                             ] ;
                                                                                                                                   rdf:rest [ rdf:type <http://www.w3.org/2003/11/swrl#AtomList> ;
                                                                                                                                              rdf:first [ rdf:type <http://www.w3.org/2003/11/swrl#ClassAtom> ;
                                                                                                                                                          <http://www.w3.org/2003/11/swrl#classPredicate> [ rdf:type owl:Class ;
                                                                                                                                                                                                            owl:complementOf copd:Sarcopenic
                                                                                                                                                                                                          ] ;
                                                                                                                                                          <http://www.w3.org/2003/11/swrl#argument1> <urn:swrl:var#p>
                                                                                                                                                        ] ;
                                                                                                                                              rdf:rest [ rdf:type <http://www.w3.org/2003/11/swrl#AtomList> ;
                                                                                                                                                         rdf:first [ rdf:type <http://www.w3.org/2003/11/swrl#BuiltinAtom> ;
                                                                                                                                                                     <http://www.w3.org/2003/11/swrl#builtin> <http://www.w3.org/2003/11/swrlb#round> ;
                                                                                                                                                                     <http://www.w3.org/2003/11/swrl#arguments> ( <urn:swrl:var#f>
                                                                                                                                                                                                                  <urn:swrl:var#e>
                                                                                                                                                                                                                )
                                                                                                                                                                   ] ;
                                                                                                                                                         rdf:rest [ rdf:type <http://www.w3.org/2003/11/swrl#AtomList> ;
                                                                                                                                                                    rdf:first [ rdf:type <http://www.w3.org/2003/11/swrl#BuiltinAtom> ;
                                                                                                                                                                                <http://www.w3.org/2003/11/swrl#builtin> <http://www.w3.org/2003/11/swrlb#add> ;
                                                                                                                                                                                <http://www.w3.org/2003/11/swrl#arguments> [ rdf:type rdf:List ;
                                                                                                                                                                                                                             rdf:first <urn:swrl:var#d> ;
                                                                                                                                                                                                                             rdf:rest [ rdf:type rdf:List ;
                                                                                                                                                                                                                                        rdf:first 5 ;
                                                                                                                                                                                                                                        rdf:rest ( <urn:swrl:var#c>
                                                                                                                                                                                                                                                   <urn:swrl:var#b>
                                                                                                                                                                                                                                                 )
                                                                                                                                                                                                                                      ]
                                                                                                                                                                                                                           ]
                                                                                                                                                                              ] ;
                                                                                                                                                                    rdf:rest [ rdf:type <http://www.w3.org/2003/11/swrl#AtomList> ;
                                                                                                                                                                               rdf:first [ rdf:type <http://www.w3.org/2003/11/swrl#DatavaluedPropertyAtom> ;
                                                                                                                                                                                           <http://www.w3.org/2003/11/swrl#propertyPredicate> copd:currentWeight ;
                                                                                                                                                                                           <http://www.w3.org/2003/11/swrl#argument1> <urn:swrl:var#hc> ;
                                                                                                                                                                                           <http://www.w3.org/2003/11/swrl#argument2> <urn:swrl:var#kg>
                                                                                                                                                                                         ] ;
                                                                                                                                                                               rdf:rest [ rdf:type <http://www.w3.org/2003/11/swrl#AtomList> ;
                                                                                                                                                                                          rdf:first [ rdf:type <http://www.w3.org/2003/11/swrl#IndividualPropertyAtom> ;
                                                                                                                                                                                                      <http://www.w3.org/2003/11/swrl#propertyPredicate> copd:hasRecommendation ;
                                                                                                                                                                                                      <http://www.w3.org/2003/11/swrl#argument1> <urn:swrl:var#p> ;
                                                                                                                                                                                                      <http://www.w3.org/2003/11/swrl#argument2> <urn:swrl:var#rec>
                                                                                                                                                                                                    ] ;
                                                                                                                                                                                          rdf:rest [ rdf:type <http://www.w3.org/2003/11/swrl#AtomList> ;
                                                                                                                                                                                                     rdf:first [ rdf:type <http://www.w3.org/2003/11/swrl#BuiltinAtom> ;
                                                                                                                                                                                                                 <http://www.w3.org/2003/11/swrl#builtin> <http://www.w3.org/2003/11/swrlb#multiply> ;
                                                                                                                                                                                                                 <http://www.w3.org/2003/11/swrl#arguments> [ rdf:type rdf:List ;
                                                                                                                                                                                                                                                              rdf:first <urn:swrl:var#c> ;
                                                                                                                                                                                                                                                              rdf:rest [ rdf:type rdf:List ;
                                                                                                                                                                                                                                                                         rdf:first 10 ;
                                                                                                                                                                                                                                                                         rdf:rest ( <urn:swrl:var#kg>
                                                                                                                                                                                                                                                                                  )
                                                                                                                                                                                                                                                                       ]
                                                                                                                                                                                                                                                            ]
                                                                                                                                                                                                               ] ;
                                                                                                                                                                                                     rdf:rest rdf:nil
                                                                                                                                                                                                   ]
                                                                                                                                                                                        ]
                                                                                                                                                                             ]
                                                                                                                                                                  ]
                                                                                                                                                       ]
                                                                                                                                            ]
                                                                                                                                 ]
                                                                                                                      ]
                                                                                                           ]
                                                                                                ]
                                                                                     ]
                                                                          ]
                                                               ]
                                                    ]
                                         ] ;
   <http://www.w3.org/2003/11/swrl#head> [ rdf:type <http://www.w3.org/2003/11/swrl#AtomList> ;
                                           rdf:first [ rdf:type <http://www.w3.org/2003/11/swrl#DatavaluedPropertyAtom> ;
                                                       <http://www.w3.org/2003/11/swrl#propertyPredicate> copd:regularRecommendedCaloricIntake ;
                                                       <http://www.w3.org/2003/11/swrl#argument1> <urn:swrl:var#rec> ;
                                                       <http://www.w3.org/2003/11/swrl#argument2> <urn:swrl:var#f>
                                                     ] ;
                                           rdf:rest rdf:nil
                                         ]
 ] .

[ copd:ruleID "9MAL" ;
   rdfs:comment "Regular Miffin OBESITY2nd + SARCOPENIC MALE" ;
   rdf:type <http://www.w3.org/2003/11/swrl#Imp> ;
   <http://www.w3.org/2003/11/swrl#body> [ rdf:type <http://www.w3.org/2003/11/swrl#AtomList> ;
                                           rdf:first [ rdf:type <http://www.w3.org/2003/11/swrl#DatavaluedPropertyAtom> ;
                                                       <http://www.w3.org/2003/11/swrl#propertyPredicate> copd:age ;
                                                       <http://www.w3.org/2003/11/swrl#argument1> <urn:swrl:var#hc> ;
                                                       <http://www.w3.org/2003/11/swrl#argument2> <urn:swrl:var#age>
                                                     ] ;
                                           rdf:rest [ rdf:type <http://www.w3.org/2003/11/swrl#AtomList> ;
                                                      rdf:first [ rdf:type <http://www.w3.org/2003/11/swrl#BuiltinAtom> ;
                                                                  <http://www.w3.org/2003/11/swrl#builtin> <http://www.w3.org/2003/11/swrlb#multiply> ;
                                                                  <http://www.w3.org/2003/11/swrl#arguments> [ rdf:type rdf:List ;
                                                                                                               rdf:first <urn:swrl:var#b> ;
                                                                                                               rdf:rest [ rdf:type rdf:List ;
                                                                                                                          rdf:first 6.25 ;
                                                                                                                          rdf:rest [ rdf:type rdf:List ;
                                                                                                                                     rdf:first <urn:swrl:var#m> ;
                                                                                                                                     rdf:rest [ rdf:type rdf:List ;
                                                                                                                                                rdf:first 100 ;
                                                                                                                                                rdf:rest rdf:nil
                                                                                                                                              ]
                                                                                                                                   ]
                                                                                                                        ]
                                                                                                             ]
                                                                ] ;
                                                      rdf:rest [ rdf:type <http://www.w3.org/2003/11/swrl#AtomList> ;
                                                                 rdf:first [ rdf:type <http://www.w3.org/2003/11/swrl#BuiltinAtom> ;
                                                                             <http://www.w3.org/2003/11/swrl#builtin> <http://www.w3.org/2003/11/swrlb#multiply> ;
                                                                             <http://www.w3.org/2003/11/swrl#arguments> [ rdf:type rdf:List ;
                                                                                                                          rdf:first <urn:swrl:var#a> ;
                                                                                                                          rdf:rest [ rdf:type rdf:List ;
                                                                                                                                     rdf:first 5 ;
                                                                                                                                     rdf:rest ( <urn:swrl:var#age>
                                                                                                                                              )
                                                                                                                                   ]
                                                                                                                        ]
                                                                           ] ;
                                                                 rdf:rest [ rdf:type <http://www.w3.org/2003/11/swrl#AtomList> ;
                                                                            rdf:first [ rdf:type <http://www.w3.org/2003/11/swrl#IndividualPropertyAtom> ;
                                                                                        <http://www.w3.org/2003/11/swrl#propertyPredicate> copd:isInHealthCondition ;
                                                                                        <http://www.w3.org/2003/11/swrl#argument1> <urn:swrl:var#p> ;
                                                                                        <http://www.w3.org/2003/11/swrl#argument2> <urn:swrl:var#hc>
                                                                                      ] ;
                                                                            rdf:rest [ rdf:type <http://www.w3.org/2003/11/swrl#AtomList> ;
                                                                                       rdf:first [ rdf:type <http://www.w3.org/2003/11/swrl#BuiltinAtom> ;
                                                                                                   <http://www.w3.org/2003/11/swrl#builtin> <http://www.w3.org/2003/11/swrlb#subtract> ;
                                                                                                   <http://www.w3.org/2003/11/swrl#arguments> ( <urn:swrl:var#e>
                                                                                                                                                <urn:swrl:var#d>
                                                                                                                                                <urn:swrl:var#a>
                                                                                                                                              )
                                                                                                 ] ;
                                                                                       rdf:rest [ rdf:type <http://www.w3.org/2003/11/swrl#AtomList> ;
                                                                                                  rdf:first [ rdf:type <http://www.w3.org/2003/11/swrl#ClassAtom> ;
                                                                                                              <http://www.w3.org/2003/11/swrl#classPredicate> copd:Male ;
                                                                                                              <http://www.w3.org/2003/11/swrl#argument1> <urn:swrl:var#p>
                                                                                                            ] ;
                                                                                                  rdf:rest [ rdf:type <http://www.w3.org/2003/11/swrl#AtomList> ;
                                                                                                             rdf:first [ rdf:type <http://www.w3.org/2003/11/swrl#DatavaluedPropertyAtom> ;
                                                                                                                         <http://www.w3.org/2003/11/swrl#propertyPredicate> copd:height_meters ;
                                                                                                                         <http://www.w3.org/2003/11/swrl#argument1> <urn:swrl:var#hc> ;
                                                                                                                         <http://www.w3.org/2003/11/swrl#argument2> <urn:swrl:var#m>
                                                                                                                       ] ;
                                                                                                             rdf:rest [ rdf:type <http://www.w3.org/2003/11/swrl#AtomList> ;
                                                                                                                        rdf:first [ rdf:type <http://www.w3.org/2003/11/swrl#ClassAtom> ;
                                                                                                                                    <http://www.w3.org/2003/11/swrl#classPredicate> copd:Sarcopenic ;
                                                                                                                                    <http://www.w3.org/2003/11/swrl#argument1> <urn:swrl:var#p>
                                                                                                                                  ] ;
                                                                                                                        rdf:rest [ rdf:type <http://www.w3.org/2003/11/swrl#AtomList> ;
                                                                                                                                   rdf:first [ rdf:type <http://www.w3.org/2003/11/swrl#ClassAtom> ;
                                                                                                                                               <http://www.w3.org/2003/11/swrl#classPredicate> copd:Obesity_2nd_Degree ;
                                                                                                                                               <http://www.w3.org/2003/11/swrl#argument1> <urn:swrl:var#p>
                                                                                                                                             ] ;
                                                                                                                                   rdf:rest [ rdf:type <http://www.w3.org/2003/11/swrl#AtomList> ;
                                                                                                                                              rdf:first [ rdf:type <http://www.w3.org/2003/11/swrl#BuiltinAtom> ;
                                                                                                                                                          <http://www.w3.org/2003/11/swrl#builtin> <http://www.w3.org/2003/11/swrlb#round> ;
                                                                                                                                                          <http://www.w3.org/2003/11/swrl#arguments> ( <urn:swrl:var#f>
                                                                                                                                                                                                       <urn:swrl:var#e>
                                                                                                                                                                                                     )
                                                                                                                                                        ] ;
                                                                                                                                              rdf:rest [ rdf:type <http://www.w3.org/2003/11/swrl#AtomList> ;
                                                                                                                                                         rdf:first [ rdf:type <http://www.w3.org/2003/11/swrl#BuiltinAtom> ;
                                                                                                                                                                     <http://www.w3.org/2003/11/swrl#builtin> <http://www.w3.org/2003/11/swrlb#add> ;
                                                                                                                                                                     <http://www.w3.org/2003/11/swrl#arguments> [ rdf:type rdf:List ;
                                                                                                                                                                                                                  rdf:first <urn:swrl:var#d> ;
                                                                                                                                                                                                                  rdf:rest [ rdf:type rdf:List ;
                                                                                                                                                                                                                             rdf:first 5 ;
                                                                                                                                                                                                                             rdf:rest ( <urn:swrl:var#c>
                                                                                                                                                                                                                                        <urn:swrl:var#b>
                                                                                                                                                                                                                                      )
                                                                                                                                                                                                                           ]
                                                                                                                                                                                                                ]
                                                                                                                                                                   ] ;
                                                                                                                                                         rdf:rest [ rdf:type <http://www.w3.org/2003/11/swrl#AtomList> ;
                                                                                                                                                                    rdf:first [ rdf:type <http://www.w3.org/2003/11/swrl#DatavaluedPropertyAtom> ;
                                                                                                                                                                                <http://www.w3.org/2003/11/swrl#propertyPredicate> copd:currentWeight ;
                                                                                                                                                                                <http://www.w3.org/2003/11/swrl#argument1> <urn:swrl:var#hc> ;
                                                                                                                                                                                <http://www.w3.org/2003/11/swrl#argument2> <urn:swrl:var#kg>
                                                                                                                                                                              ] ;
                                                                                                                                                                    rdf:rest [ rdf:type <http://www.w3.org/2003/11/swrl#AtomList> ;
                                                                                                                                                                               rdf:first [ rdf:type <http://www.w3.org/2003/11/swrl#IndividualPropertyAtom> ;
                                                                                                                                                                                           <http://www.w3.org/2003/11/swrl#propertyPredicate> copd:hasRecommendation ;
                                                                                                                                                                                           <http://www.w3.org/2003/11/swrl#argument1> <urn:swrl:var#p> ;
                                                                                                                                                                                           <http://www.w3.org/2003/11/swrl#argument2> <urn:swrl:var#rec>
                                                                                                                                                                                         ] ;
                                                                                                                                                                               rdf:rest [ rdf:type <http://www.w3.org/2003/11/swrl#AtomList> ;
                                                                                                                                                                                          rdf:first [ rdf:type <http://www.w3.org/2003/11/swrl#BuiltinAtom> ;
                                                                                                                                                                                                      <http://www.w3.org/2003/11/swrl#builtin> <http://www.w3.org/2003/11/swrlb#multiply> ;
                                                                                                                                                                                                      <http://www.w3.org/2003/11/swrl#arguments> [ rdf:type rdf:List ;
                                                                                                                                                                                                                                                   rdf:first <urn:swrl:var#c> ;
                                                                                                                                                                                                                                                   rdf:rest [ rdf:type rdf:List ;
                                                                                                                                                                                                                                                              rdf:first 10 ;
                                                                                                                                                                                                                                                              rdf:rest ( <urn:swrl:var#kg>
                                                                                                                                                                                                                                                                       )
                                                                                                                                                                                                                                                            ]
                                                                                                                                                                                                                                                 ]
                                                                                                                                                                                                    ] ;
                                                                                                                                                                                          rdf:rest rdf:nil
                                                                                                                                                                                        ]
                                                                                                                                                                             ]
                                                                                                                                                                  ]
                                                                                                                                                       ]
                                                                                                                                            ]
                                                                                                                                 ]
                                                                                                                      ]
                                                                                                           ]
                                                                                                ]
                                                                                     ]
                                                                          ]
                                                               ]
                                                    ]
                                         ] ;
   <http://www.w3.org/2003/11/swrl#head> [ rdf:type <http://www.w3.org/2003/11/swrl#AtomList> ;
                                           rdf:first [ rdf:type <http://www.w3.org/2003/11/swrl#DatavaluedPropertyAtom> ;
                                                       <http://www.w3.org/2003/11/swrl#propertyPredicate> copd:regularRecommendedCaloricIntake ;
                                                       <http://www.w3.org/2003/11/swrl#argument1> <urn:swrl:var#rec> ;
                                                       <http://www.w3.org/2003/11/swrl#argument2> <urn:swrl:var#f>
                                                     ] ;
                                           rdf:rest rdf:nil
                                         ]
 ] .

[ rdf:type <http://www.w3.org/2003/11/swrl#Imp> ;
   <http://www.w3.org/2003/11/swrl#body> [ rdf:type <http://www.w3.org/2003/11/swrl#AtomList> ;
                                           rdf:first [ rdf:type <http://www.w3.org/2003/11/swrl#DatavaluedPropertyAtom> ;
                                                       <http://www.w3.org/2003/11/swrl#propertyPredicate> copd:age ;
                                                       <http://www.w3.org/2003/11/swrl#argument1> <urn:swrl:var#hc> ;
                                                       <http://www.w3.org/2003/11/swrl#argument2> <urn:swrl:var#age>
                                                     ] ;
                                           rdf:rest [ rdf:type <http://www.w3.org/2003/11/swrl#AtomList> ;
                                                      rdf:first [ rdf:type <http://www.w3.org/2003/11/swrl#BuiltinAtom> ;
                                                                  <http://www.w3.org/2003/11/swrl#builtin> <http://www.w3.org/2003/11/swrlb#multiply> ;
                                                                  <http://www.w3.org/2003/11/swrl#arguments> [ rdf:type rdf:List ;
                                                                                                               rdf:first <urn:swrl:var#b> ;
                                                                                                               rdf:rest [ rdf:type rdf:List ;
                                                                                                                          rdf:first 6.25 ;
                                                                                                                          rdf:rest [ rdf:type rdf:List ;
                                                                                                                                     rdf:first <urn:swrl:var#m> ;
                                                                                                                                     rdf:rest [ rdf:type rdf:List ;
                                                                                                                                                rdf:first 100 ;
                                                                                                                                                rdf:rest rdf:nil
                                                                                                                                              ]
                                                                                                                                   ]
                                                                                                                        ]
                                                                                                             ]
                                                                ] ;
                                                      rdf:rest [ rdf:type <http://www.w3.org/2003/11/swrl#AtomList> ;
                                                                 rdf:first [ rdf:type <http://www.w3.org/2003/11/swrl#BuiltinAtom> ;
                                                                             <http://www.w3.org/2003/11/swrl#builtin> <http://www.w3.org/2003/11/swrlb#multiply> ;
                                                                             <http://www.w3.org/2003/11/swrl#arguments> [ rdf:type rdf:List ;
                                                                                                                          rdf:first <urn:swrl:var#a> ;
                                                                                                                          rdf:rest [ rdf:type rdf:List ;
                                                                                                                                     rdf:first 5 ;
                                                                                                                                     rdf:rest ( <urn:swrl:var#age>
                                                                                                                                              )
                                                                                                                                   ]
                                                                                                                        ]
                                                                           ] ;
                                                                 rdf:rest [ rdf:type <http://www.w3.org/2003/11/swrl#AtomList> ;
                                                                            rdf:first [ rdf:type <http://www.w3.org/2003/11/swrl#IndividualPropertyAtom> ;
                                                                                        <http://www.w3.org/2003/11/swrl#propertyPredicate> copd:isInHealthCondition ;
                                                                                        <http://www.w3.org/2003/11/swrl#argument1> <urn:swrl:var#p> ;
                                                                                        <http://www.w3.org/2003/11/swrl#argument2> <urn:swrl:var#hc>
                                                                                      ] ;
                                                                            rdf:rest [ rdf:type <http://www.w3.org/2003/11/swrl#AtomList> ;
                                                                                       rdf:first [ rdf:type <http://www.w3.org/2003/11/swrl#BuiltinAtom> ;
                                                                                                   <http://www.w3.org/2003/11/swrl#builtin> <http://www.w3.org/2003/11/swrlb#subtract> ;
                                                                                                   <http://www.w3.org/2003/11/swrl#arguments> ( <urn:swrl:var#e>
                                                                                                                                                <urn:swrl:var#d>
                                                                                                                                                <urn:swrl:var#a>
                                                                                                                                              )
                                                                                                 ] ;
                                                                                       rdf:rest [ rdf:type <http://www.w3.org/2003/11/swrl#AtomList> ;
                                                                                                  rdf:first [ rdf:type <http://www.w3.org/2003/11/swrl#ClassAtom> ;
                                                                                                              <http://www.w3.org/2003/11/swrl#classPredicate> copd:Male ;
                                                                                                              <http://www.w3.org/2003/11/swrl#argument1> <urn:swrl:var#p>
                                                                                                            ] ;
                                                                                                  rdf:rest [ rdf:type <http://www.w3.org/2003/11/swrl#AtomList> ;
                                                                                                             rdf:first [ rdf:type <http://www.w3.org/2003/11/swrl#DatavaluedPropertyAtom> ;
                                                                                                                         <http://www.w3.org/2003/11/swrl#propertyPredicate> copd:height_meters ;
                                                                                                                         <http://www.w3.org/2003/11/swrl#argument1> <urn:swrl:var#hc> ;
                                                                                                                         <http://www.w3.org/2003/11/swrl#argument2> <urn:swrl:var#m>
                                                                                                                       ] ;
                                                                                                             rdf:rest [ rdf:type <http://www.w3.org/2003/11/swrl#AtomList> ;
                                                                                                                        rdf:first [ rdf:type <http://www.w3.org/2003/11/swrl#ClassAtom> ;
                                                                                                                                    <http://www.w3.org/2003/11/swrl#classPredicate> [ rdf:type owl:Class ;
                                                                                                                                                                                      owl:complementOf copd:Cachectic
                                                                                                                                                                                    ] ;
                                                                                                                                    <http://www.w3.org/2003/11/swrl#argument1> <urn:swrl:var#p>
                                                                                                                                  ] ;
                                                                                                                        rdf:rest [ rdf:type <http://www.w3.org/2003/11/swrl#AtomList> ;
                                                                                                                                   rdf:first [ rdf:type <http://www.w3.org/2003/11/swrl#ClassAtom> ;
                                                                                                                                               <http://www.w3.org/2003/11/swrl#classPredicate> [ rdf:type owl:Class ;
                                                                                                                                                                                                 owl:complementOf copd:Sarcopenic
                                                                                                                                                                                               ] ;
                                                                                                                                               <http://www.w3.org/2003/11/swrl#argument1> <urn:swrl:var#p>
                                                                                                                                             ] ;
                                                                                                                                   rdf:rest [ rdf:type <http://www.w3.org/2003/11/swrl#AtomList> ;
                                                                                                                                              rdf:first [ rdf:type <http://www.w3.org/2003/11/swrl#ClassAtom> ;
                                                                                                                                                          <http://www.w3.org/2003/11/swrl#classPredicate> copd:Obesity_2nd_Degree ;
                                                                                                                                                          <http://www.w3.org/2003/11/swrl#argument1> <urn:swrl:var#p>
                                                                                                                                                        ] ;
                                                                                                                                              rdf:rest [ rdf:type <http://www.w3.org/2003/11/swrl#AtomList> ;
                                                                                                                                                         rdf:first [ rdf:type <http://www.w3.org/2003/11/swrl#BuiltinAtom> ;
                                                                                                                                                                     <http://www.w3.org/2003/11/swrl#builtin> <http://www.w3.org/2003/11/swrlb#round> ;
                                                                                                                                                                     <http://www.w3.org/2003/11/swrl#arguments> ( <urn:swrl:var#f>
                                                                                                                                                                                                                  <urn:swrl:var#e>
                                                                                                                                                                                                                )
                                                                                                                                                                   ] ;
                                                                                                                                                         rdf:rest [ rdf:type <http://www.w3.org/2003/11/swrl#AtomList> ;
                                                                                                                                                                    rdf:first [ rdf:type <http://www.w3.org/2003/11/swrl#BuiltinAtom> ;
                                                                                                                                                                                <http://www.w3.org/2003/11/swrl#builtin> <http://www.w3.org/2003/11/swrlb#add> ;
                                                                                                                                                                                <http://www.w3.org/2003/11/swrl#arguments> [ rdf:type rdf:List ;
                                                                                                                                                                                                                             rdf:first <urn:swrl:var#d> ;
                                                                                                                                                                                                                             rdf:rest [ rdf:type rdf:List ;
                                                                                                                                                                                                                                        rdf:first 5 ;
                                                                                                                                                                                                                                        rdf:rest ( <urn:swrl:var#c>
                                                                                                                                                                                                                                                   <urn:swrl:var#b>
                                                                                                                                                                                                                                                 )
                                                                                                                                                                                                                                      ]
                                                                                                                                                                                                                           ]
                                                                                                                                                                              ] ;
                                                                                                                                                                    rdf:rest [ rdf:type <http://www.w3.org/2003/11/swrl#AtomList> ;
                                                                                                                                                                               rdf:first [ rdf:type <http://www.w3.org/2003/11/swrl#DatavaluedPropertyAtom> ;
                                                                                                                                                                                           <http://www.w3.org/2003/11/swrl#propertyPredicate> copd:currentWeight ;
                                                                                                                                                                                           <http://www.w3.org/2003/11/swrl#argument1> <urn:swrl:var#hc> ;
                                                                                                                                                                                           <http://www.w3.org/2003/11/swrl#argument2> <urn:swrl:var#kg>
                                                                                                                                                                                         ] ;
                                                                                                                                                                               rdf:rest [ rdf:type <http://www.w3.org/2003/11/swrl#AtomList> ;
                                                                                                                                                                                          rdf:first [ rdf:type <http://www.w3.org/2003/11/swrl#IndividualPropertyAtom> ;
                                                                                                                                                                                                      <http://www.w3.org/2003/11/swrl#propertyPredicate> copd:hasRecommendation ;
                                                                                                                                                                                                      <http://www.w3.org/2003/11/swrl#argument1> <urn:swrl:var#p> ;
                                                                                                                                                                                                      <http://www.w3.org/2003/11/swrl#argument2> <urn:swrl:var#rec>
                                                                                                                                                                                                    ] ;
                                                                                                                                                                                          rdf:rest [ rdf:type <http://www.w3.org/2003/11/swrl#AtomList> ;
                                                                                                                                                                                                     rdf:first [ rdf:type <http://www.w3.org/2003/11/swrl#BuiltinAtom> ;
                                                                                                                                                                                                                 <http://www.w3.org/2003/11/swrl#builtin> <http://www.w3.org/2003/11/swrlb#multiply> ;
                                                                                                                                                                                                                 <http://www.w3.org/2003/11/swrl#arguments> [ rdf:type rdf:List ;
                                                                                                                                                                                                                                                              rdf:first <urn:swrl:var#c> ;
                                                                                                                                                                                                                                                              rdf:rest [ rdf:type rdf:List ;
                                                                                                                                                                                                                                                                         rdf:first 10 ;
                                                                                                                                                                                                                                                                         rdf:rest ( <urn:swrl:var#kg>
                                                                                                                                                                                                                                                                                  )
                                                                                                                                                                                                                                                                       ]
                                                                                                                                                                                                                                                            ]
                                                                                                                                                                                                               ] ;
                                                                                                                                                                                                     rdf:rest rdf:nil
                                                                                                                                                                                                   ]
                                                                                                                                                                                        ]
                                                                                                                                                                             ]
                                                                                                                                                                  ]
                                                                                                                                                       ]
                                                                                                                                            ]
                                                                                                                                 ]
                                                                                                                      ]
                                                                                                           ]
                                                                                                ]
                                                                                     ]
                                                                          ]
                                                               ]
                                                    ]
                                         ] ;
   <http://www.w3.org/2003/11/swrl#head> [ rdf:type <http://www.w3.org/2003/11/swrl#AtomList> ;
                                           rdf:first [ rdf:type <http://www.w3.org/2003/11/swrl#DatavaluedPropertyAtom> ;
                                                       <http://www.w3.org/2003/11/swrl#propertyPredicate> copd:regularRecommendedCaloricIntake ;
                                                       <http://www.w3.org/2003/11/swrl#argument1> <urn:swrl:var#rec> ;
                                                       <http://www.w3.org/2003/11/swrl#argument2> <urn:swrl:var#f>
                                                     ] ;
                                           rdf:rest rdf:nil
                                         ]
 ] .

[ copd:ruleID "2MAL" ;
   rdfs:comment "Regular Harris Benedict Caloric Intake for OVERWEIGHT [NOT SARCOPENIC + NOT CACHECTIC] MALE" ;
   rdf:type <http://www.w3.org/2003/11/swrl#Imp> ;
   <http://www.w3.org/2003/11/swrl#body> [ rdf:type <http://www.w3.org/2003/11/swrl#AtomList> ;
                                           rdf:first [ rdf:type <http://www.w3.org/2003/11/swrl#ClassAtom> ;
                                                       <http://www.w3.org/2003/11/swrl#classPredicate> copd:Male ;
                                                       <http://www.w3.org/2003/11/swrl#argument1> <urn:swrl:var#p>
                                                     ] ;
                                           rdf:rest [ rdf:type <http://www.w3.org/2003/11/swrl#AtomList> ;
                                                      rdf:first [ rdf:type <http://www.w3.org/2003/11/swrl#ClassAtom> ;
                                                                  <http://www.w3.org/2003/11/swrl#classPredicate> copd:Overweight ;
                                                                  <http://www.w3.org/2003/11/swrl#argument1> <urn:swrl:var#p>
                                                                ] ;
                                                      rdf:rest [ rdf:type <http://www.w3.org/2003/11/swrl#AtomList> ;
                                                                 rdf:first [ rdf:type <http://www.w3.org/2003/11/swrl#ClassAtom> ;
                                                                             <http://www.w3.org/2003/11/swrl#classPredicate> [ rdf:type owl:Class ;
                                                                                                                               owl:complementOf copd:Cachectic
                                                                                                                             ] ;
                                                                             <http://www.w3.org/2003/11/swrl#argument1> <urn:swrl:var#p>
                                                                           ] ;
                                                                 rdf:rest [ rdf:type <http://www.w3.org/2003/11/swrl#AtomList> ;
                                                                            rdf:first [ rdf:type <http://www.w3.org/2003/11/swrl#ClassAtom> ;
                                                                                        <http://www.w3.org/2003/11/swrl#classPredicate> [ rdf:type owl:Class ;
                                                                                                                                          owl:complementOf copd:Sarcopenic
                                                                                                                                        ] ;
                                                                                        <http://www.w3.org/2003/11/swrl#argument1> <urn:swrl:var#p>
                                                                                      ] ;
                                                                            rdf:rest [ rdf:type <http://www.w3.org/2003/11/swrl#AtomList> ;
                                                                                       rdf:first [ rdf:type <http://www.w3.org/2003/11/swrl#IndividualPropertyAtom> ;
                                                                                                   <http://www.w3.org/2003/11/swrl#propertyPredicate> copd:hasRecommendation ;
                                                                                                   <http://www.w3.org/2003/11/swrl#argument1> <urn:swrl:var#p> ;
                                                                                                   <http://www.w3.org/2003/11/swrl#argument2> <urn:swrl:var#rec>
                                                                                                 ] ;
                                                                                       rdf:rest [ rdf:type <http://www.w3.org/2003/11/swrl#AtomList> ;
                                                                                                  rdf:first [ rdf:type <http://www.w3.org/2003/11/swrl#IndividualPropertyAtom> ;
                                                                                                              <http://www.w3.org/2003/11/swrl#propertyPredicate> copd:isInHealthCondition ;
                                                                                                              <http://www.w3.org/2003/11/swrl#argument1> <urn:swrl:var#p> ;
                                                                                                              <http://www.w3.org/2003/11/swrl#argument2> <urn:swrl:var#hc>
                                                                                                            ] ;
                                                                                                  rdf:rest [ rdf:type <http://www.w3.org/2003/11/swrl#AtomList> ;
                                                                                                             rdf:first [ rdf:type <http://www.w3.org/2003/11/swrl#DatavaluedPropertyAtom> ;
                                                                                                                         <http://www.w3.org/2003/11/swrl#propertyPredicate> copd:age ;
                                                                                                                         <http://www.w3.org/2003/11/swrl#argument1> <urn:swrl:var#hc> ;
                                                                                                                         <http://www.w3.org/2003/11/swrl#argument2> <urn:swrl:var#age>
                                                                                                                       ] ;
                                                                                                             rdf:rest [ rdf:type <http://www.w3.org/2003/11/swrl#AtomList> ;
                                                                                                                        rdf:first [ rdf:type <http://www.w3.org/2003/11/swrl#DatavaluedPropertyAtom> ;
                                                                                                                                    <http://www.w3.org/2003/11/swrl#propertyPredicate> copd:currentWeight ;
                                                                                                                                    <http://www.w3.org/2003/11/swrl#argument1> <urn:swrl:var#hc> ;
                                                                                                                                    <http://www.w3.org/2003/11/swrl#argument2> <urn:swrl:var#kg>
                                                                                                                                  ] ;
                                                                                                                        rdf:rest [ rdf:type <http://www.w3.org/2003/11/swrl#AtomList> ;
                                                                                                                                   rdf:first [ rdf:type <http://www.w3.org/2003/11/swrl#DatavaluedPropertyAtom> ;
                                                                                                                                               <http://www.w3.org/2003/11/swrl#propertyPredicate> copd:height_meters ;
                                                                                                                                               <http://www.w3.org/2003/11/swrl#argument1> <urn:swrl:var#hc> ;
                                                                                                                                               <http://www.w3.org/2003/11/swrl#argument2> <urn:swrl:var#m>
                                                                                                                                             ] ;
                                                                                                                                   rdf:rest [ rdf:type <http://www.w3.org/2003/11/swrl#AtomList> ;
                                                                                                                                              rdf:first [ rdf:type <http://www.w3.org/2003/11/swrl#BuiltinAtom> ;
                                                                                                                                                          <http://www.w3.org/2003/11/swrl#builtin> <http://www.w3.org/2003/11/swrlb#add> ;
                                                                                                                                                          <http://www.w3.org/2003/11/swrl#arguments> [ rdf:type rdf:List ;
                                                                                                                                                                                                       rdf:first <urn:swrl:var#d> ;
                                                                                                                                                                                                       rdf:rest [ rdf:type rdf:List ;
                                                                                                                                                                                                                  rdf:first 66.5 ;
                                                                                                                                                                                                                  rdf:rest ( <urn:swrl:var#a>
                                                                                                                                                                                                                             <urn:swrl:var#b>
                                                                                                                                                                                                                           )
                                                                                                                                                                                                                ]
                                                                                                                                                                                                     ]
                                                                                                                                                        ] ;
                                                                                                                                              rdf:rest [ rdf:type <http://www.w3.org/2003/11/swrl#AtomList> ;
                                                                                                                                                         rdf:first [ rdf:type <http://www.w3.org/2003/11/swrl#BuiltinAtom> ;
                                                                                                                                                                     <http://www.w3.org/2003/11/swrl#builtin> <http://www.w3.org/2003/11/swrlb#multiply> ;
                                                                                                                                                                     <http://www.w3.org/2003/11/swrl#arguments> [ rdf:type rdf:List ;
                                                                                                                                                                                                                  rdf:first <urn:swrl:var#a> ;
                                                                                                                                                                                                                  rdf:rest [ rdf:type rdf:List ;
                                                                                                                                                                                                                             rdf:first <urn:swrl:var#kg> ;
                                                                                                                                                                                                                             rdf:rest [ rdf:type rdf:List ;
                                                                                                                                                                                                                                        rdf:first 13.75 ;
                                                                                                                                                                                                                                        rdf:rest rdf:nil
                                                                                                                                                                                                                                      ]
                                                                                                                                                                                                                           ]
                                                                                                                                                                                                                ]
                                                                                                                                                                   ] ;
                                                                                                                                                         rdf:rest [ rdf:type <http://www.w3.org/2003/11/swrl#AtomList> ;
                                                                                                                                                                    rdf:first [ rdf:type <http://www.w3.org/2003/11/swrl#BuiltinAtom> ;
                                                                                                                                                                                <http://www.w3.org/2003/11/swrl#builtin> <http://www.w3.org/2003/11/swrlb#multiply> ;
                                                                                                                                                                                <http://www.w3.org/2003/11/swrl#arguments> [ rdf:type rdf:List ;
                                                                                                                                                                                                                             rdf:first <urn:swrl:var#b> ;
                                                                                                                                                                                                                             rdf:rest [ rdf:type rdf:List ;
                                                                                                                                                                                                                                        rdf:first <urn:swrl:var#m> ;
                                                                                                                                                                                                                                        rdf:rest [ rdf:type rdf:List ;
                                                                                                                                                                                                                                                   rdf:first 5 ;
                                                                                                                                                                                                                                                   rdf:rest [ rdf:type rdf:List ;
                                                                                                                                                                                                                                                              rdf:first 100 ;
                                                                                                                                                                                                                                                              rdf:rest rdf:nil
                                                                                                                                                                                                                                                            ]
                                                                                                                                                                                                                                                 ]
                                                                                                                                                                                                                                      ]
                                                                                                                                                                                                                           ]
                                                                                                                                                                              ] ;
                                                                                                                                                                    rdf:rest [ rdf:type <http://www.w3.org/2003/11/swrl#AtomList> ;
                                                                                                                                                                               rdf:first [ rdf:type <http://www.w3.org/2003/11/swrl#BuiltinAtom> ;
                                                                                                                                                                                           <http://www.w3.org/2003/11/swrl#builtin> <http://www.w3.org/2003/11/swrlb#multiply> ;
                                                                                                                                                                                           <http://www.w3.org/2003/11/swrl#arguments> [ rdf:type rdf:List ;
                                                                                                                                                                                                                                        rdf:first <urn:swrl:var#c> ;
                                                                                                                                                                                                                                        rdf:rest [ rdf:type rdf:List ;
                                                                                                                                                                                                                                                   rdf:first 6.78 ;
                                                                                                                                                                                                                                                   rdf:rest ( <urn:swrl:var#age>
                                                                                                                                                                                                                                                            )
                                                                                                                                                                                                                                                 ]
                                                                                                                                                                                                                                      ]
                                                                                                                                                                                         ] ;
                                                                                                                                                                               rdf:rest [ rdf:type <http://www.w3.org/2003/11/swrl#AtomList> ;
                                                                                                                                                                                          rdf:first [ rdf:type <http://www.w3.org/2003/11/swrl#BuiltinAtom> ;
                                                                                                                                                                                                      <http://www.w3.org/2003/11/swrl#builtin> <http://www.w3.org/2003/11/swrlb#subtract> ;
                                                                                                                                                                                                      <http://www.w3.org/2003/11/swrl#arguments> ( <urn:swrl:var#e>
                                                                                                                                                                                                                                                   <urn:swrl:var#d>
                                                                                                                                                                                                                                                   <urn:swrl:var#c>
                                                                                                                                                                                                                                                 )
                                                                                                                                                                                                    ] ;
                                                                                                                                                                                          rdf:rest [ rdf:type <http://www.w3.org/2003/11/swrl#AtomList> ;
                                                                                                                                                                                                     rdf:first [ rdf:type <http://www.w3.org/2003/11/swrl#BuiltinAtom> ;
                                                                                                                                                                                                                 <http://www.w3.org/2003/11/swrl#builtin> <http://www.w3.org/2003/11/swrlb#round> ;
                                                                                                                                                                                                                 <http://www.w3.org/2003/11/swrl#arguments> ( <urn:swrl:var#f>
                                                                                                                                                                                                                                                              <urn:swrl:var#e>
                                                                                                                                                                                                                                                            )
                                                                                                                                                                                                               ] ;
                                                                                                                                                                                                     rdf:rest rdf:nil
                                                                                                                                                                                                   ]
                                                                                                                                                                                        ]
                                                                                                                                                                             ]
                                                                                                                                                                  ]
                                                                                                                                                       ]
                                                                                                                                            ]
                                                                                                                                 ]
                                                                                                                      ]
                                                                                                           ]
                                                                                                ]
                                                                                     ]
                                                                          ]
                                                               ]
                                                    ]
                                         ] ;
   <http://www.w3.org/2003/11/swrl#head> [ rdf:type <http://www.w3.org/2003/11/swrl#AtomList> ;
                                           rdf:first [ rdf:type <http://www.w3.org/2003/11/swrl#DatavaluedPropertyAtom> ;
                                                       <http://www.w3.org/2003/11/swrl#propertyPredicate> copd:regularRecommendedCaloricIntake ;
                                                       <http://www.w3.org/2003/11/swrl#argument1> <urn:swrl:var#rec> ;
                                                       <http://www.w3.org/2003/11/swrl#argument2> <urn:swrl:var#f>
                                                     ] ;
                                           rdf:rest rdf:nil
                                         ]
 ] .

[ rdf:type <http://www.w3.org/2003/11/swrl#Imp> ;
   <http://www.w3.org/2003/11/swrl#body> [ rdf:type <http://www.w3.org/2003/11/swrl#AtomList> ;
                                           rdf:first [ rdf:type <http://www.w3.org/2003/11/swrl#ClassAtom> ;
                                                       <http://www.w3.org/2003/11/swrl#classPredicate> copd:Male ;
                                                       <http://www.w3.org/2003/11/swrl#argument1> <urn:swrl:var#p>
                                                     ] ;
                                           rdf:rest [ rdf:type <http://www.w3.org/2003/11/swrl#AtomList> ;
                                                      rdf:first [ rdf:type <http://www.w3.org/2003/11/swrl#ClassAtom> ;
                                                                  <http://www.w3.org/2003/11/swrl#classPredicate> copd:Probable_Sarcopenic ;
                                                                  <http://www.w3.org/2003/11/swrl#argument1> <urn:swrl:var#p>
                                                                ] ;
                                                      rdf:rest [ rdf:type <http://www.w3.org/2003/11/swrl#AtomList> ;
                                                                 rdf:first [ rdf:type <http://www.w3.org/2003/11/swrl#IndividualPropertyAtom> ;
                                                                             <http://www.w3.org/2003/11/swrl#propertyPredicate> copd:isInHealthCondition ;
                                                                             <http://www.w3.org/2003/11/swrl#argument1> <urn:swrl:var#p> ;
                                                                             <http://www.w3.org/2003/11/swrl#argument2> <urn:swrl:var#hc>
                                                                           ] ;
                                                                 rdf:rest [ rdf:type <http://www.w3.org/2003/11/swrl#AtomList> ;
                                                                            rdf:first [ rdf:type <http://www.w3.org/2003/11/swrl#DatavaluedPropertyAtom> ;
                                                                                        <http://www.w3.org/2003/11/swrl#propertyPredicate> copd:AppendicularSkeletalMuscleMass ;
                                                                                        <http://www.w3.org/2003/11/swrl#argument1> <urn:swrl:var#hc> ;
                                                                                        <http://www.w3.org/2003/11/swrl#argument2> <urn:swrl:var#asmm>
                                                                                      ] ;
                                                                            rdf:rest [ rdf:type <http://www.w3.org/2003/11/swrl#AtomList> ;
                                                                                       rdf:first [ rdf:type <http://www.w3.org/2003/11/swrl#BuiltinAtom> ;
                                                                                                   <http://www.w3.org/2003/11/swrl#builtin> <http://www.w3.org/2003/11/swrlb#lessThan> ;
                                                                                                   <http://www.w3.org/2003/11/swrl#arguments> [ rdf:type rdf:List ;
                                                                                                                                                rdf:first <urn:swrl:var#asmm> ;
                                                                                                                                                rdf:rest [ rdf:type rdf:List ;
                                                                                                                                                           rdf:first 20.0 ;
                                                                                                                                                           rdf:rest rdf:nil
                                                                                                                                                         ]
                                                                                                                                              ]
                                                                                                 ] ;
                                                                                       rdf:rest rdf:nil
                                                                                     ]
                                                                          ]
                                                               ]
                                                    ]
                                         ] ;
   <http://www.w3.org/2003/11/swrl#head> [ rdf:type <http://www.w3.org/2003/11/swrl#AtomList> ;
                                           rdf:first [ rdf:type <http://www.w3.org/2003/11/swrl#ClassAtom> ;
                                                       <http://www.w3.org/2003/11/swrl#classPredicate> copd:Diagnosed_Sarcopenic ;
                                                       <http://www.w3.org/2003/11/swrl#argument1> <urn:swrl:var#p>
                                                     ] ;
                                           rdf:rest rdf:nil
                                         ]
 ] .

[ copd:ruleID "1MAL" ;
   rdfs:comment "Regular Harris Benedict Caloric Intake for UNDERWEIGHT, NORMAL_WEIGHT MALE" ;
   rdf:type <http://www.w3.org/2003/11/swrl#Imp> ;
   <http://www.w3.org/2003/11/swrl#body> [ rdf:type <http://www.w3.org/2003/11/swrl#AtomList> ;
                                           rdf:first [ rdf:type <http://www.w3.org/2003/11/swrl#ClassAtom> ;
                                                       <http://www.w3.org/2003/11/swrl#classPredicate> copd:Male ;
                                                       <http://www.w3.org/2003/11/swrl#argument1> <urn:swrl:var#p>
                                                     ] ;
                                           rdf:rest [ rdf:type <http://www.w3.org/2003/11/swrl#AtomList> ;
                                                      rdf:first [ rdf:type <http://www.w3.org/2003/11/swrl#ClassAtom> ;
                                                                  <http://www.w3.org/2003/11/swrl#classPredicate> [ rdf:type owl:Class ;
                                                                                                                    owl:unionOf ( copd:Normal_Weight
                                                                                                                                  copd:Underweight
                                                                                                                                )
                                                                                                                  ] ;
                                                                  <http://www.w3.org/2003/11/swrl#argument1> <urn:swrl:var#p>
                                                                ] ;
                                                      rdf:rest [ rdf:type <http://www.w3.org/2003/11/swrl#AtomList> ;
                                                                 rdf:first [ rdf:type <http://www.w3.org/2003/11/swrl#IndividualPropertyAtom> ;
                                                                             <http://www.w3.org/2003/11/swrl#propertyPredicate> copd:hasRecommendation ;
                                                                             <http://www.w3.org/2003/11/swrl#argument1> <urn:swrl:var#p> ;
                                                                             <http://www.w3.org/2003/11/swrl#argument2> <urn:swrl:var#rec>
                                                                           ] ;
                                                                 rdf:rest [ rdf:type <http://www.w3.org/2003/11/swrl#AtomList> ;
                                                                            rdf:first [ rdf:type <http://www.w3.org/2003/11/swrl#IndividualPropertyAtom> ;
                                                                                        <http://www.w3.org/2003/11/swrl#propertyPredicate> copd:isInHealthCondition ;
                                                                                        <http://www.w3.org/2003/11/swrl#argument1> <urn:swrl:var#p> ;
                                                                                        <http://www.w3.org/2003/11/swrl#argument2> <urn:swrl:var#hc>
                                                                                      ] ;
                                                                            rdf:rest [ rdf:type <http://www.w3.org/2003/11/swrl#AtomList> ;
                                                                                       rdf:first [ rdf:type <http://www.w3.org/2003/11/swrl#DatavaluedPropertyAtom> ;
                                                                                                   <http://www.w3.org/2003/11/swrl#propertyPredicate> copd:age ;
                                                                                                   <http://www.w3.org/2003/11/swrl#argument1> <urn:swrl:var#hc> ;
                                                                                                   <http://www.w3.org/2003/11/swrl#argument2> <urn:swrl:var#age>
                                                                                                 ] ;
                                                                                       rdf:rest [ rdf:type <http://www.w3.org/2003/11/swrl#AtomList> ;
                                                                                                  rdf:first [ rdf:type <http://www.w3.org/2003/11/swrl#DatavaluedPropertyAtom> ;
                                                                                                              <http://www.w3.org/2003/11/swrl#propertyPredicate> copd:currentWeight ;
                                                                                                              <http://www.w3.org/2003/11/swrl#argument1> <urn:swrl:var#hc> ;
                                                                                                              <http://www.w3.org/2003/11/swrl#argument2> <urn:swrl:var#kg>
                                                                                                            ] ;
                                                                                                  rdf:rest [ rdf:type <http://www.w3.org/2003/11/swrl#AtomList> ;
                                                                                                             rdf:first [ rdf:type <http://www.w3.org/2003/11/swrl#DatavaluedPropertyAtom> ;
                                                                                                                         <http://www.w3.org/2003/11/swrl#propertyPredicate> copd:height_meters ;
                                                                                                                         <http://www.w3.org/2003/11/swrl#argument1> <urn:swrl:var#hc> ;
                                                                                                                         <http://www.w3.org/2003/11/swrl#argument2> <urn:swrl:var#m>
                                                                                                                       ] ;
                                                                                                             rdf:rest [ rdf:type <http://www.w3.org/2003/11/swrl#AtomList> ;
                                                                                                                        rdf:first [ rdf:type <http://www.w3.org/2003/11/swrl#BuiltinAtom> ;
                                                                                                                                    <http://www.w3.org/2003/11/swrl#builtin> <http://www.w3.org/2003/11/swrlb#add> ;
                                                                                                                                    <http://www.w3.org/2003/11/swrl#arguments> [ rdf:type rdf:List ;
                                                                                                                                                                                 rdf:first <urn:swrl:var#d> ;
                                                                                                                                                                                 rdf:rest [ rdf:type rdf:List ;
                                                                                                                                                                                            rdf:first 66.5 ;
                                                                                                                                                                                            rdf:rest ( <urn:swrl:var#a>
                                                                                                                                                                                                       <urn:swrl:var#b>
                                                                                                                                                                                                     )
                                                                                                                                                                                          ]
                                                                                                                                                                               ]
                                                                                                                                  ] ;
                                                                                                                        rdf:rest [ rdf:type <http://www.w3.org/2003/11/swrl#AtomList> ;
                                                                                                                                   rdf:first [ rdf:type <http://www.w3.org/2003/11/swrl#BuiltinAtom> ;
                                                                                                                                               <http://www.w3.org/2003/11/swrl#builtin> <http://www.w3.org/2003/11/swrlb#multiply> ;
                                                                                                                                               <http://www.w3.org/2003/11/swrl#arguments> [ rdf:type rdf:List ;
                                                                                                                                                                                            rdf:first <urn:swrl:var#a> ;
                                                                                                                                                                                            rdf:rest [ rdf:type rdf:List ;
                                                                                                                                                                                                       rdf:first <urn:swrl:var#kg> ;
                                                                                                                                                                                                       rdf:rest [ rdf:type rdf:List ;
                                                                                                                                                                                                                  rdf:first 13.75 ;
                                                                                                                                                                                                                  rdf:rest rdf:nil
                                                                                                                                                                                                                ]
                                                                                                                                                                                                     ]
                                                                                                                                                                                          ]
                                                                                                                                             ] ;
                                                                                                                                   rdf:rest [ rdf:type <http://www.w3.org/2003/11/swrl#AtomList> ;
                                                                                                                                              rdf:first [ rdf:type <http://www.w3.org/2003/11/swrl#BuiltinAtom> ;
                                                                                                                                                          <http://www.w3.org/2003/11/swrl#builtin> <http://www.w3.org/2003/11/swrlb#multiply> ;
                                                                                                                                                          <http://www.w3.org/2003/11/swrl#arguments> [ rdf:type rdf:List ;
                                                                                                                                                                                                       rdf:first <urn:swrl:var#b> ;
                                                                                                                                                                                                       rdf:rest [ rdf:type rdf:List ;
                                                                                                                                                                                                                  rdf:first <urn:swrl:var#m> ;
                                                                                                                                                                                                                  rdf:rest [ rdf:type rdf:List ;
                                                                                                                                                                                                                             rdf:first 5 ;
                                                                                                                                                                                                                             rdf:rest [ rdf:type rdf:List ;
                                                                                                                                                                                                                                        rdf:first 100 ;
                                                                                                                                                                                                                                        rdf:rest rdf:nil
                                                                                                                                                                                                                                      ]
                                                                                                                                                                                                                           ]
                                                                                                                                                                                                                ]
                                                                                                                                                                                                     ]
                                                                                                                                                        ] ;
                                                                                                                                              rdf:rest [ rdf:type <http://www.w3.org/2003/11/swrl#AtomList> ;
                                                                                                                                                         rdf:first [ rdf:type <http://www.w3.org/2003/11/swrl#BuiltinAtom> ;
                                                                                                                                                                     <http://www.w3.org/2003/11/swrl#builtin> <http://www.w3.org/2003/11/swrlb#multiply> ;
                                                                                                                                                                     <http://www.w3.org/2003/11/swrl#arguments> [ rdf:type rdf:List ;
                                                                                                                                                                                                                  rdf:first <urn:swrl:var#c> ;
                                                                                                                                                                                                                  rdf:rest [ rdf:type rdf:List ;
                                                                                                                                                                                                                             rdf:first 6.78 ;
                                                                                                                                                                                                                             rdf:rest ( <urn:swrl:var#age>
                                                                                                                                                                                                                                      )
                                                                                                                                                                                                                           ]
                                                                                                                                                                                                                ]
                                                                                                                                                                   ] ;
                                                                                                                                                         rdf:rest [ rdf:type <http://www.w3.org/2003/11/swrl#AtomList> ;
                                                                                                                                                                    rdf:first [ rdf:type <http://www.w3.org/2003/11/swrl#BuiltinAtom> ;
                                                                                                                                                                                <http://www.w3.org/2003/11/swrl#builtin> <http://www.w3.org/2003/11/swrlb#subtract> ;
                                                                                                                                                                                <http://www.w3.org/2003/11/swrl#arguments> ( <urn:swrl:var#e>
                                                                                                                                                                                                                             <urn:swrl:var#d>
                                                                                                                                                                                                                             <urn:swrl:var#c>
                                                                                                                                                                                                                           )
                                                                                                                                                                              ] ;
                                                                                                                                                                    rdf:rest [ rdf:type <http://www.w3.org/2003/11/swrl#AtomList> ;
                                                                                                                                                                               rdf:first [ rdf:type <http://www.w3.org/2003/11/swrl#BuiltinAtom> ;
                                                                                                                                                                                           <http://www.w3.org/2003/11/swrl#builtin> <http://www.w3.org/2003/11/swrlb#round> ;
                                                                                                                                                                                           <http://www.w3.org/2003/11/swrl#arguments> ( <urn:swrl:var#f>
                                                                                                                                                                                                                                        <urn:swrl:var#e>
                                                                                                                                                                                                                                      )
                                                                                                                                                                                         ] ;
                                                                                                                                                                               rdf:rest rdf:nil
                                                                                                                                                                             ]
                                                                                                                                                                  ]
                                                                                                                                                       ]
                                                                                                                                            ]
                                                                                                                                 ]
                                                                                                                      ]
                                                                                                           ]
                                                                                                ]
                                                                                     ]
                                                                          ]
                                                               ]
                                                    ]
                                         ] ;
   <http://www.w3.org/2003/11/swrl#head> [ rdf:type <http://www.w3.org/2003/11/swrl#AtomList> ;
                                           rdf:first [ rdf:type <http://www.w3.org/2003/11/swrl#DatavaluedPropertyAtom> ;
                                                       <http://www.w3.org/2003/11/swrl#propertyPredicate> copd:regularRecommendedCaloricIntake ;
                                                       <http://www.w3.org/2003/11/swrl#argument1> <urn:swrl:var#rec> ;
                                                       <http://www.w3.org/2003/11/swrl#argument2> <urn:swrl:var#f>
                                                     ] ;
                                           rdf:rest rdf:nil
                                         ]
 ] .

[ rdf:type <http://www.w3.org/2003/11/swrl#Imp> ;
   <http://www.w3.org/2003/11/swrl#body> [ rdf:type <http://www.w3.org/2003/11/swrl#AtomList> ;
                                           rdf:first [ rdf:type <http://www.w3.org/2003/11/swrl#ClassAtom> ;
                                                       <http://www.w3.org/2003/11/swrl#classPredicate> copd:Male ;
                                                       <http://www.w3.org/2003/11/swrl#argument1> <urn:swrl:var#p>
                                                     ] ;
                                           rdf:rest [ rdf:type <http://www.w3.org/2003/11/swrl#AtomList> ;
                                                      rdf:first [ rdf:type <http://www.w3.org/2003/11/swrl#IndividualPropertyAtom> ;
                                                                  <http://www.w3.org/2003/11/swrl#propertyPredicate> copd:hasRecommendation ;
                                                                  <http://www.w3.org/2003/11/swrl#argument1> <urn:swrl:var#p> ;
                                                                  <http://www.w3.org/2003/11/swrl#argument2> <urn:swrl:var#r>
                                                                ] ;
                                                      rdf:rest rdf:nil
                                                    ]
                                         ] ;
   <http://www.w3.org/2003/11/swrl#head> [ rdf:type <http://www.w3.org/2003/11/swrl#AtomList> ;
                                           rdf:first [ rdf:type <http://www.w3.org/2003/11/swrl#DatavaluedPropertyAtom> ;
                                                       <http://www.w3.org/2003/11/swrl#propertyPredicate> copd:calciumMAXamount ;
                                                       <http://www.w3.org/2003/11/swrl#argument1> <urn:swrl:var#r> ;
                                                       <http://www.w3.org/2003/11/swrl#argument2> 1200
                                                     ] ;
                                           rdf:rest rdf:nil
                                         ]
 ] .

[ rdf:type <http://www.w3.org/2003/11/swrl#Imp> ;
   <http://www.w3.org/2003/11/swrl#body> [ rdf:type <http://www.w3.org/2003/11/swrl#AtomList> ;
                                           rdf:first [ rdf:type <http://www.w3.org/2003/11/swrl#ClassAtom> ;
                                                       <http://www.w3.org/2003/11/swrl#classPredicate> copd:Male ;
                                                       <http://www.w3.org/2003/11/swrl#argument1> <urn:swrl:var#p>
                                                     ] ;
                                           rdf:rest [ rdf:type <http://www.w3.org/2003/11/swrl#AtomList> ;
                                                      rdf:first [ rdf:type <http://www.w3.org/2003/11/swrl#IndividualPropertyAtom> ;
                                                                  <http://www.w3.org/2003/11/swrl#propertyPredicate> copd:isInHealthCondition ;
                                                                  <http://www.w3.org/2003/11/swrl#argument1> <urn:swrl:var#p> ;
                                                                  <http://www.w3.org/2003/11/swrl#argument2> <urn:swrl:var#hc>
                                                                ] ;
                                                      rdf:rest [ rdf:type <http://www.w3.org/2003/11/swrl#AtomList> ;
                                                                 rdf:first [ rdf:type <http://www.w3.org/2003/11/swrl#DatavaluedPropertyAtom> ;
                                                                             <http://www.w3.org/2003/11/swrl#propertyPredicate> copd:hand_grip ;
                                                                             <http://www.w3.org/2003/11/swrl#argument1> <urn:swrl:var#hc> ;
                                                                             <http://www.w3.org/2003/11/swrl#argument2> <urn:swrl:var#x>
                                                                           ] ;
                                                                 rdf:rest [ rdf:type <http://www.w3.org/2003/11/swrl#AtomList> ;
                                                                            rdf:first [ rdf:type <http://www.w3.org/2003/11/swrl#BuiltinAtom> ;
                                                                                        <http://www.w3.org/2003/11/swrl#builtin> <http://www.w3.org/2003/11/swrlb#greaterThanOrEqual> ;
                                                                                        <http://www.w3.org/2003/11/swrl#arguments> [ rdf:type rdf:List ;
                                                                                                                                     rdf:first <urn:swrl:var#x> ;
                                                                                                                                     rdf:rest [ rdf:type rdf:List ;
                                                                                                                                                rdf:first 27.0 ;
                                                                                                                                                rdf:rest rdf:nil
                                                                                                                                              ]
                                                                                                                                   ]
                                                                                      ] ;
                                                                            rdf:rest rdf:nil
                                                                          ]
                                                               ]
                                                    ]
                                         ] ;
   <http://www.w3.org/2003/11/swrl#head> [ rdf:type <http://www.w3.org/2003/11/swrl#AtomList> ;
                                           rdf:first [ rdf:type <http://www.w3.org/2003/11/swrl#ClassAtom> ;
                                                       <http://www.w3.org/2003/11/swrl#classPredicate> [ rdf:type owl:Class ;
                                                                                                         owl:complementOf copd:Cachectic
                                                                                                       ] ;
                                                       <http://www.w3.org/2003/11/swrl#argument1> <urn:swrl:var#p>
                                                     ] ;
                                           rdf:rest [ rdf:type <http://www.w3.org/2003/11/swrl#AtomList> ;
                                                      rdf:first [ rdf:type <http://www.w3.org/2003/11/swrl#ClassAtom> ;
                                                                  <http://www.w3.org/2003/11/swrl#classPredicate> [ rdf:type owl:Class ;
                                                                                                                    owl:complementOf copd:Sarcopenic
                                                                                                                  ] ;
                                                                  <http://www.w3.org/2003/11/swrl#argument1> <urn:swrl:var#p>
                                                                ] ;
                                                      rdf:rest rdf:nil
                                                    ]
                                         ]
 ] .

[ rdf:type <http://www.w3.org/2003/11/swrl#Imp> ;
   <http://www.w3.org/2003/11/swrl#body> [ rdf:type <http://www.w3.org/2003/11/swrl#AtomList> ;
                                           rdf:first [ rdf:type <http://www.w3.org/2003/11/swrl#ClassAtom> ;
                                                       <http://www.w3.org/2003/11/swrl#classPredicate> copd:Male ;
                                                       <http://www.w3.org/2003/11/swrl#argument1> <urn:swrl:var#p>
                                                     ] ;
                                           rdf:rest [ rdf:type <http://www.w3.org/2003/11/swrl#AtomList> ;
                                                      rdf:first [ rdf:type <http://www.w3.org/2003/11/swrl#IndividualPropertyAtom> ;
                                                                  <http://www.w3.org/2003/11/swrl#propertyPredicate> copd:isInHealthCondition ;
                                                                  <http://www.w3.org/2003/11/swrl#argument1> <urn:swrl:var#p> ;
                                                                  <http://www.w3.org/2003/11/swrl#argument2> <urn:swrl:var#hc>
                                                                ] ;
                                                      rdf:rest [ rdf:type <http://www.w3.org/2003/11/swrl#AtomList> ;
                                                                 rdf:first [ rdf:type <http://www.w3.org/2003/11/swrl#DatavaluedPropertyAtom> ;
                                                                             <http://www.w3.org/2003/11/swrl#propertyPredicate> copd:hand_grip ;
                                                                             <http://www.w3.org/2003/11/swrl#argument1> <urn:swrl:var#hc> ;
                                                                             <http://www.w3.org/2003/11/swrl#argument2> <urn:swrl:var#x>
                                                                           ] ;
                                                                 rdf:rest [ rdf:type <http://www.w3.org/2003/11/swrl#AtomList> ;
                                                                            rdf:first [ rdf:type <http://www.w3.org/2003/11/swrl#BuiltinAtom> ;
                                                                                        <http://www.w3.org/2003/11/swrl#builtin> <http://www.w3.org/2003/11/swrlb#lessThan> ;
                                                                                        <http://www.w3.org/2003/11/swrl#arguments> [ rdf:type rdf:List ;
                                                                                                                                     rdf:first <urn:swrl:var#x> ;
                                                                                                                                     rdf:rest [ rdf:type rdf:List ;
                                                                                                                                                rdf:first 27.0 ;
                                                                                                                                                rdf:rest rdf:nil
                                                                                                                                              ]
                                                                                                                                   ]
                                                                                      ] ;
                                                                            rdf:rest rdf:nil
                                                                          ]
                                                               ]
                                                    ]
                                         ] ;
   <http://www.w3.org/2003/11/swrl#head> [ rdf:type <http://www.w3.org/2003/11/swrl#AtomList> ;
                                           rdf:first [ rdf:type <http://www.w3.org/2003/11/swrl#ClassAtom> ;
                                                       <http://www.w3.org/2003/11/swrl#classPredicate> copd:Probable_Sarcopenic ;
                                                       <http://www.w3.org/2003/11/swrl#argument1> <urn:swrl:var#p>
                                                     ] ;
                                           rdf:rest rdf:nil
                                         ]
 ] .

[ copd:ruleID "corr5" ;
   rdf:type <http://www.w3.org/2003/11/swrl#Imp> ;
   <http://www.w3.org/2003/11/swrl#body> [ rdf:type <http://www.w3.org/2003/11/swrl#AtomList> ;
                                           rdf:first [ rdf:type <http://www.w3.org/2003/11/swrl#ClassAtom> ;
                                                       <http://www.w3.org/2003/11/swrl#classPredicate> copd:Obesity_2nd_Degree ;
                                                       <http://www.w3.org/2003/11/swrl#argument1> <urn:swrl:var#p>
                                                     ] ;
                                           rdf:rest [ rdf:type <http://www.w3.org/2003/11/swrl#AtomList> ;
                                                      rdf:first [ rdf:type <http://www.w3.org/2003/11/swrl#ClassAtom> ;
                                                                  <http://www.w3.org/2003/11/swrl#classPredicate> [ rdf:type owl:Class ;
                                                                                                                    owl:unionOf ( copd:Stage1
                                                                                                                                  copd:Stage2
                                                                                                                                )
                                                                                                                  ] ;
                                                                  <http://www.w3.org/2003/11/swrl#argument1> <urn:swrl:var#hc>
                                                                ] ;
                                                      rdf:rest [ rdf:type <http://www.w3.org/2003/11/swrl#AtomList> ;
                                                                 rdf:first [ rdf:type <http://www.w3.org/2003/11/swrl#ClassAtom> ;
                                                                             <http://www.w3.org/2003/11/swrl#classPredicate> [ rdf:type owl:Class ;
                                                                                                                               owl:complementOf copd:Cachectic
                                                                                                                             ] ;
                                                                             <http://www.w3.org/2003/11/swrl#argument1> <urn:swrl:var#p>
                                                                           ] ;
                                                                 rdf:rest [ rdf:type <http://www.w3.org/2003/11/swrl#AtomList> ;
                                                                            rdf:first [ rdf:type <http://www.w3.org/2003/11/swrl#IndividualPropertyAtom> ;
                                                                                        <http://www.w3.org/2003/11/swrl#propertyPredicate> copd:hasRecommendation ;
                                                                                        <http://www.w3.org/2003/11/swrl#argument1> <urn:swrl:var#p> ;
                                                                                        <http://www.w3.org/2003/11/swrl#argument2> <urn:swrl:var#rec>
                                                                                      ] ;
                                                                            rdf:rest [ rdf:type <http://www.w3.org/2003/11/swrl#AtomList> ;
                                                                                       rdf:first [ rdf:type <http://www.w3.org/2003/11/swrl#IndividualPropertyAtom> ;
                                                                                                   <http://www.w3.org/2003/11/swrl#propertyPredicate> copd:isInHealthCondition ;
                                                                                                   <http://www.w3.org/2003/11/swrl#argument1> <urn:swrl:var#p> ;
                                                                                                   <http://www.w3.org/2003/11/swrl#argument2> <urn:swrl:var#hc>
                                                                                                 ] ;
                                                                                       rdf:rest [ rdf:type <http://www.w3.org/2003/11/swrl#AtomList> ;
                                                                                                  rdf:first [ rdf:type <http://www.w3.org/2003/11/swrl#DatavaluedPropertyAtom> ;
                                                                                                              <http://www.w3.org/2003/11/swrl#propertyPredicate> copd:regularRecommendedCaloricIntake ;
                                                                                                              <http://www.w3.org/2003/11/swrl#argument1> <urn:swrl:var#rec> ;
                                                                                                              <http://www.w3.org/2003/11/swrl#argument2> <urn:swrl:var#reg>
                                                                                                            ] ;
                                                                                                  rdf:rest [ rdf:type <http://www.w3.org/2003/11/swrl#AtomList> ;
                                                                                                             rdf:first [ rdf:type <http://www.w3.org/2003/11/swrl#BuiltinAtom> ;
                                                                                                                         <http://www.w3.org/2003/11/swrl#builtin> <http://www.w3.org/2003/11/swrlb#multiply> ;
                                                                                                                         <http://www.w3.org/2003/11/swrl#arguments> [ rdf:type rdf:List ;
                                                                                                                                                                      rdf:first <urn:swrl:var#corrin> ;
                                                                                                                                                                      rdf:rest [ rdf:type rdf:List ;
                                                                                                                                                                                 rdf:first <urn:swrl:var#reg> ;
                                                                                                                                                                                 rdf:rest [ rdf:type rdf:List ;
                                                                                                                                                                                            rdf:first 1.5 ;
                                                                                                                                                                                            rdf:rest rdf:nil
                                                                                                                                                                                          ]
                                                                                                                                                                               ]
                                                                                                                                                                    ]
                                                                                                                       ] ;
                                                                                                             rdf:rest [ rdf:type <http://www.w3.org/2003/11/swrl#AtomList> ;
                                                                                                                        rdf:first [ rdf:type <http://www.w3.org/2003/11/swrl#BuiltinAtom> ;
                                                                                                                                    <http://www.w3.org/2003/11/swrl#builtin> <http://www.w3.org/2003/11/swrlb#round> ;
                                                                                                                                    <http://www.w3.org/2003/11/swrl#arguments> ( <urn:swrl:var#f>
                                                                                                                                                                                 <urn:swrl:var#corrin>
                                                                                                                                                                               )
                                                                                                                                  ] ;
                                                                                                                        rdf:rest rdf:nil
                                                                                                                      ]
                                                                                                           ]
                                                                                                ]
                                                                                     ]
                                                                          ]
                                                               ]
                                                    ]
                                         ] ;
   <http://www.w3.org/2003/11/swrl#head> [ rdf:type <http://www.w3.org/2003/11/swrl#AtomList> ;
                                           rdf:first [ rdf:type <http://www.w3.org/2003/11/swrl#DatavaluedPropertyAtom> ;
                                                       <http://www.w3.org/2003/11/swrl#propertyPredicate> copd:correctedRecommendedCaloricIntake ;
                                                       <http://www.w3.org/2003/11/swrl#argument1> <urn:swrl:var#rec> ;
                                                       <http://www.w3.org/2003/11/swrl#argument2> <urn:swrl:var#f>
                                                     ] ;
                                           rdf:rest rdf:nil
                                         ]
 ] .

[ copd:ruleID "corr6" ;
   rdf:type <http://www.w3.org/2003/11/swrl#Imp> ;
   <http://www.w3.org/2003/11/swrl#body> [ rdf:type <http://www.w3.org/2003/11/swrl#AtomList> ;
                                           rdf:first [ rdf:type <http://www.w3.org/2003/11/swrl#ClassAtom> ;
                                                       <http://www.w3.org/2003/11/swrl#classPredicate> copd:Obesity_2nd_Degree ;
                                                       <http://www.w3.org/2003/11/swrl#argument1> <urn:swrl:var#p>
                                                     ] ;
                                           rdf:rest [ rdf:type <http://www.w3.org/2003/11/swrl#AtomList> ;
                                                      rdf:first [ rdf:type <http://www.w3.org/2003/11/swrl#ClassAtom> ;
                                                                  <http://www.w3.org/2003/11/swrl#classPredicate> [ rdf:type owl:Class ;
                                                                                                                    owl:unionOf ( copd:Stage3
                                                                                                                                  copd:Stage4
                                                                                                                                )
                                                                                                                  ] ;
                                                                  <http://www.w3.org/2003/11/swrl#argument1> <urn:swrl:var#hc>
                                                                ] ;
                                                      rdf:rest [ rdf:type <http://www.w3.org/2003/11/swrl#AtomList> ;
                                                                 rdf:first [ rdf:type <http://www.w3.org/2003/11/swrl#ClassAtom> ;
                                                                             <http://www.w3.org/2003/11/swrl#classPredicate> [ rdf:type owl:Class ;
                                                                                                                               owl:complementOf copd:Cachectic
                                                                                                                             ] ;
                                                                             <http://www.w3.org/2003/11/swrl#argument1> <urn:swrl:var#p>
                                                                           ] ;
                                                                 rdf:rest [ rdf:type <http://www.w3.org/2003/11/swrl#AtomList> ;
                                                                            rdf:first [ rdf:type <http://www.w3.org/2003/11/swrl#IndividualPropertyAtom> ;
                                                                                        <http://www.w3.org/2003/11/swrl#propertyPredicate> copd:hasRecommendation ;
                                                                                        <http://www.w3.org/2003/11/swrl#argument1> <urn:swrl:var#p> ;
                                                                                        <http://www.w3.org/2003/11/swrl#argument2> <urn:swrl:var#rec>
                                                                                      ] ;
                                                                            rdf:rest [ rdf:type <http://www.w3.org/2003/11/swrl#AtomList> ;
                                                                                       rdf:first [ rdf:type <http://www.w3.org/2003/11/swrl#IndividualPropertyAtom> ;
                                                                                                   <http://www.w3.org/2003/11/swrl#propertyPredicate> copd:isInHealthCondition ;
                                                                                                   <http://www.w3.org/2003/11/swrl#argument1> <urn:swrl:var#p> ;
                                                                                                   <http://www.w3.org/2003/11/swrl#argument2> <urn:swrl:var#hc>
                                                                                                 ] ;
                                                                                       rdf:rest [ rdf:type <http://www.w3.org/2003/11/swrl#AtomList> ;
                                                                                                  rdf:first [ rdf:type <http://www.w3.org/2003/11/swrl#DatavaluedPropertyAtom> ;
                                                                                                              <http://www.w3.org/2003/11/swrl#propertyPredicate> copd:regularRecommendedCaloricIntake ;
                                                                                                              <http://www.w3.org/2003/11/swrl#argument1> <urn:swrl:var#rec> ;
                                                                                                              <http://www.w3.org/2003/11/swrl#argument2> <urn:swrl:var#reg>
                                                                                                            ] ;
                                                                                                  rdf:rest [ rdf:type <http://www.w3.org/2003/11/swrl#AtomList> ;
                                                                                                             rdf:first [ rdf:type <http://www.w3.org/2003/11/swrl#BuiltinAtom> ;
                                                                                                                         <http://www.w3.org/2003/11/swrl#builtin> <http://www.w3.org/2003/11/swrlb#multiply> ;
                                                                                                                         <http://www.w3.org/2003/11/swrl#arguments> [ rdf:type rdf:List ;
                                                                                                                                                                      rdf:first <urn:swrl:var#corrin> ;
                                                                                                                                                                      rdf:rest [ rdf:type rdf:List ;
                                                                                                                                                                                 rdf:first <urn:swrl:var#reg> ;
                                                                                                                                                                                 rdf:rest [ rdf:type rdf:List ;
                                                                                                                                                                                            rdf:first 1.8 ;
                                                                                                                                                                                            rdf:rest rdf:nil
                                                                                                                                                                                          ]
                                                                                                                                                                               ]
                                                                                                                                                                    ]
                                                                                                                       ] ;
                                                                                                             rdf:rest [ rdf:type <http://www.w3.org/2003/11/swrl#AtomList> ;
                                                                                                                        rdf:first [ rdf:type <http://www.w3.org/2003/11/swrl#BuiltinAtom> ;
                                                                                                                                    <http://www.w3.org/2003/11/swrl#builtin> <http://www.w3.org/2003/11/swrlb#round> ;
                                                                                                                                    <http://www.w3.org/2003/11/swrl#arguments> ( <urn:swrl:var#f>
                                                                                                                                                                                 <urn:swrl:var#corrin>
                                                                                                                                                                               )
                                                                                                                                  ] ;
                                                                                                                        rdf:rest rdf:nil
                                                                                                                      ]
                                                                                                           ]
                                                                                                ]
                                                                                     ]
                                                                          ]
                                                               ]
                                                    ]
                                         ] ;
   <http://www.w3.org/2003/11/swrl#head> [ rdf:type <http://www.w3.org/2003/11/swrl#AtomList> ;
                                           rdf:first [ rdf:type <http://www.w3.org/2003/11/swrl#DatavaluedPropertyAtom> ;
                                                       <http://www.w3.org/2003/11/swrl#propertyPredicate> copd:correctedRecommendedCaloricIntake ;
                                                       <http://www.w3.org/2003/11/swrl#argument1> <urn:swrl:var#rec> ;
                                                       <http://www.w3.org/2003/11/swrl#argument2> <urn:swrl:var#f>
                                                     ] ;
                                           rdf:rest rdf:nil
                                         ]
 ] .

[ rdf:type <http://www.w3.org/2003/11/swrl#Imp> ;
   <http://www.w3.org/2003/11/swrl#body> [ rdf:type <http://www.w3.org/2003/11/swrl#AtomList> ;
                                           rdf:first [ rdf:type <http://www.w3.org/2003/11/swrl#ClassAtom> ;
                                                       <http://www.w3.org/2003/11/swrl#classPredicate> copd:Patient ;
                                                       <http://www.w3.org/2003/11/swrl#argument1> <urn:swrl:var#p>
                                                     ] ;
                                           rdf:rest [ rdf:type <http://www.w3.org/2003/11/swrl#AtomList> ;
                                                      rdf:first [ rdf:type <http://www.w3.org/2003/11/swrl#IndividualPropertyAtom> ;
                                                                  <http://www.w3.org/2003/11/swrl#propertyPredicate> copd:hasRecommendation ;
                                                                  <http://www.w3.org/2003/11/swrl#argument1> <urn:swrl:var#p> ;
                                                                  <http://www.w3.org/2003/11/swrl#argument2> <urn:swrl:var#r>
                                                                ] ;
                                                      rdf:rest rdf:nil
                                                    ]
                                         ] ;
   <http://www.w3.org/2003/11/swrl#head> [ rdf:type <http://www.w3.org/2003/11/swrl#AtomList> ;
                                           rdf:first [ rdf:type <http://www.w3.org/2003/11/swrl#DatavaluedPropertyAtom> ;
                                                       <http://www.w3.org/2003/11/swrl#propertyPredicate> copd:colesterolMAXamount ;
                                                       <http://www.w3.org/2003/11/swrl#argument1> <urn:swrl:var#r> ;
                                                       <http://www.w3.org/2003/11/swrl#argument2> 300
                                                     ] ;
                                           rdf:rest rdf:nil
                                         ]
 ] .

[ rdf:type <http://www.w3.org/2003/11/swrl#Imp> ;
   <http://www.w3.org/2003/11/swrl#body> [ rdf:type <http://www.w3.org/2003/11/swrl#AtomList> ;
                                           rdf:first [ rdf:type <http://www.w3.org/2003/11/swrl#ClassAtom> ;
                                                       <http://www.w3.org/2003/11/swrl#classPredicate> copd:Patient ;
                                                       <http://www.w3.org/2003/11/swrl#argument1> <urn:swrl:var#p>
                                                     ] ;
                                           rdf:rest [ rdf:type <http://www.w3.org/2003/11/swrl#AtomList> ;
                                                      rdf:first [ rdf:type <http://www.w3.org/2003/11/swrl#IndividualPropertyAtom> ;
                                                                  <http://www.w3.org/2003/11/swrl#propertyPredicate> copd:hasRecommendation ;
                                                                  <http://www.w3.org/2003/11/swrl#argument1> <urn:swrl:var#p> ;
                                                                  <http://www.w3.org/2003/11/swrl#argument2> <urn:swrl:var#r>
                                                                ] ;
                                                      rdf:rest rdf:nil
                                                    ]
                                         ] ;
   <http://www.w3.org/2003/11/swrl#head> [ rdf:type <http://www.w3.org/2003/11/swrl#AtomList> ;
                                           rdf:first [ rdf:type <http://www.w3.org/2003/11/swrl#DatavaluedPropertyAtom> ;
                                                       <http://www.w3.org/2003/11/swrl#propertyPredicate> copd:mealQuantityRecomm ;
                                                       <http://www.w3.org/2003/11/swrl#argument1> <urn:swrl:var#r> ;
                                                       <http://www.w3.org/2003/11/swrl#argument2> "5 or 6 meals per day"
                                                     ] ;
                                           rdf:rest rdf:nil
                                         ]
 ] .

[ rdf:type <http://www.w3.org/2003/11/swrl#Imp> ;
   <http://www.w3.org/2003/11/swrl#body> [ rdf:type <http://www.w3.org/2003/11/swrl#AtomList> ;
                                           rdf:first [ rdf:type <http://www.w3.org/2003/11/swrl#ClassAtom> ;
                                                       <http://www.w3.org/2003/11/swrl#classPredicate> copd:Patient ;
                                                       <http://www.w3.org/2003/11/swrl#argument1> <urn:swrl:var#p>
                                                     ] ;
                                           rdf:rest [ rdf:type <http://www.w3.org/2003/11/swrl#AtomList> ;
                                                      rdf:first [ rdf:type <http://www.w3.org/2003/11/swrl#IndividualPropertyAtom> ;
                                                                  <http://www.w3.org/2003/11/swrl#propertyPredicate> copd:hasRecommendation ;
                                                                  <http://www.w3.org/2003/11/swrl#argument1> <urn:swrl:var#p> ;
                                                                  <http://www.w3.org/2003/11/swrl#argument2> <urn:swrl:var#r>
                                                                ] ;
                                                      rdf:rest rdf:nil
                                                    ]
                                         ] ;
   <http://www.w3.org/2003/11/swrl#head> [ rdf:type <http://www.w3.org/2003/11/swrl#AtomList> ;
                                           rdf:first [ rdf:type <http://www.w3.org/2003/11/swrl#DatavaluedPropertyAtom> ;
                                                       <http://www.w3.org/2003/11/swrl#propertyPredicate> copd:saturatedFatMAXShare ;
                                                       <http://www.w3.org/2003/11/swrl#argument1> <urn:swrl:var#r> ;
                                                       <http://www.w3.org/2003/11/swrl#argument2> 9.9
                                                     ] ;
                                           rdf:rest rdf:nil
                                         ]
 ] .

[ rdf:type <http://www.w3.org/2003/11/swrl#Imp> ;
   <http://www.w3.org/2003/11/swrl#body> [ rdf:type <http://www.w3.org/2003/11/swrl#AtomList> ;
                                           rdf:first [ rdf:type <http://www.w3.org/2003/11/swrl#ClassAtom> ;
                                                       <http://www.w3.org/2003/11/swrl#classPredicate> copd:Patient ;
                                                       <http://www.w3.org/2003/11/swrl#argument1> <urn:swrl:var#p>
                                                     ] ;
                                           rdf:rest [ rdf:type <http://www.w3.org/2003/11/swrl#AtomList> ;
                                                      rdf:first [ rdf:type <http://www.w3.org/2003/11/swrl#IndividualPropertyAtom> ;
                                                                  <http://www.w3.org/2003/11/swrl#propertyPredicate> copd:hasRecommendation ;
                                                                  <http://www.w3.org/2003/11/swrl#argument1> <urn:swrl:var#p> ;
                                                                  <http://www.w3.org/2003/11/swrl#argument2> <urn:swrl:var#r>
                                                                ] ;
                                                      rdf:rest rdf:nil
                                                    ]
                                         ] ;
   <http://www.w3.org/2003/11/swrl#head> [ rdf:type <http://www.w3.org/2003/11/swrl#AtomList> ;
                                           rdf:first [ rdf:type <http://www.w3.org/2003/11/swrl#DatavaluedPropertyAtom> ;
                                                       <http://www.w3.org/2003/11/swrl#propertyPredicate> copd:sodiumMAXamount ;
                                                       <http://www.w3.org/2003/11/swrl#argument1> <urn:swrl:var#r> ;
                                                       <http://www.w3.org/2003/11/swrl#argument2> "2.4 grams per day, 6 grams of salt per day"^^xsd:string
                                                     ] ;
                                           rdf:rest rdf:nil
                                         ]
 ] .

[ rdf:type <http://www.w3.org/2003/11/swrl#Imp> ;
   <http://www.w3.org/2003/11/swrl#body> [ rdf:type <http://www.w3.org/2003/11/swrl#AtomList> ;
                                           rdf:first [ rdf:type <http://www.w3.org/2003/11/swrl#ClassAtom> ;
                                                       <http://www.w3.org/2003/11/swrl#classPredicate> copd:Patient ;
                                                       <http://www.w3.org/2003/11/swrl#argument1> <urn:swrl:var#p>
                                                     ] ;
                                           rdf:rest [ rdf:type <http://www.w3.org/2003/11/swrl#AtomList> ;
                                                      rdf:first [ rdf:type <http://www.w3.org/2003/11/swrl#IndividualPropertyAtom> ;
                                                                  <http://www.w3.org/2003/11/swrl#propertyPredicate> copd:hasRecommendation ;
                                                                  <http://www.w3.org/2003/11/swrl#argument1> <urn:swrl:var#p> ;
                                                                  <http://www.w3.org/2003/11/swrl#argument2> <urn:swrl:var#r>
                                                                ] ;
                                                      rdf:rest [ rdf:type <http://www.w3.org/2003/11/swrl#AtomList> ;
                                                                 rdf:first [ rdf:type <http://www.w3.org/2003/11/swrl#IndividualPropertyAtom> ;
                                                                             <http://www.w3.org/2003/11/swrl#propertyPredicate> copd:isInHealthCondition ;
                                                                             <http://www.w3.org/2003/11/swrl#argument1> <urn:swrl:var#p> ;
                                                                             <http://www.w3.org/2003/11/swrl#argument2> <urn:swrl:var#hc>
                                                                           ] ;
                                                                 rdf:rest [ rdf:type <http://www.w3.org/2003/11/swrl#AtomList> ;
                                                                            rdf:first [ rdf:type <http://www.w3.org/2003/11/swrl#DatavaluedPropertyAtom> ;
                                                                                        <http://www.w3.org/2003/11/swrl#propertyPredicate> copd:PaCO2 ;
                                                                                        <http://www.w3.org/2003/11/swrl#argument1> <urn:swrl:var#hc> ;
                                                                                        <http://www.w3.org/2003/11/swrl#argument2> <urn:swrl:var#x>
                                                                                      ] ;
                                                                            rdf:rest [ rdf:type <http://www.w3.org/2003/11/swrl#AtomList> ;
                                                                                       rdf:first [ rdf:type <http://www.w3.org/2003/11/swrl#BuiltinAtom> ;
                                                                                                   <http://www.w3.org/2003/11/swrl#builtin> <http://www.w3.org/2003/11/swrlb#lessThanOrEqual> ;
                                                                                                   <http://www.w3.org/2003/11/swrl#arguments> [ rdf:type rdf:List ;
                                                                                                                                                rdf:first <urn:swrl:var#x> ;
                                                                                                                                                rdf:rest [ rdf:type rdf:List ;
                                                                                                                                                           rdf:first 50.0 ;
                                                                                                                                                           rdf:rest rdf:nil
                                                                                                                                                         ]
                                                                                                                                              ]
                                                                                                 ] ;
                                                                                       rdf:rest rdf:nil
                                                                                     ]
                                                                          ]
                                                               ]
                                                    ]
                                         ] ;
   <http://www.w3.org/2003/11/swrl#head> [ rdf:type <http://www.w3.org/2003/11/swrl#AtomList> ;
                                           rdf:first [ rdf:type <http://www.w3.org/2003/11/swrl#DatavaluedPropertyAtom> ;
                                                       <http://www.w3.org/2003/11/swrl#propertyPredicate> copd:fatsMAXshare ;
                                                       <http://www.w3.org/2003/11/swrl#argument1> <urn:swrl:var#r> ;
                                                       <http://www.w3.org/2003/11/swrl#argument2> 35
                                                     ] ;
                                           rdf:rest [ rdf:type <http://www.w3.org/2003/11/swrl#AtomList> ;
                                                      rdf:first [ rdf:type <http://www.w3.org/2003/11/swrl#DatavaluedPropertyAtom> ;
                                                                  <http://www.w3.org/2003/11/swrl#propertyPredicate> copd:fatsMINshare ;
                                                                  <http://www.w3.org/2003/11/swrl#argument1> <urn:swrl:var#r> ;
                                                                  <http://www.w3.org/2003/11/swrl#argument2> 30
                                                                ] ;
                                                      rdf:rest rdf:nil
                                                    ]
                                         ]
 ] .

[ rdf:type <http://www.w3.org/2003/11/swrl#Imp> ;
   <http://www.w3.org/2003/11/swrl#body> [ rdf:type <http://www.w3.org/2003/11/swrl#AtomList> ;
                                           rdf:first [ rdf:type <http://www.w3.org/2003/11/swrl#ClassAtom> ;
                                                       <http://www.w3.org/2003/11/swrl#classPredicate> copd:Patient ;
                                                       <http://www.w3.org/2003/11/swrl#argument1> <urn:swrl:var#p>
                                                     ] ;
                                           rdf:rest [ rdf:type <http://www.w3.org/2003/11/swrl#AtomList> ;
                                                      rdf:first [ rdf:type <http://www.w3.org/2003/11/swrl#IndividualPropertyAtom> ;
                                                                  <http://www.w3.org/2003/11/swrl#propertyPredicate> copd:hasRecommendation ;
                                                                  <http://www.w3.org/2003/11/swrl#argument1> <urn:swrl:var#p> ;
                                                                  <http://www.w3.org/2003/11/swrl#argument2> <urn:swrl:var#r>
                                                                ] ;
                                                      rdf:rest [ rdf:type <http://www.w3.org/2003/11/swrl#AtomList> ;
                                                                 rdf:first [ rdf:type <http://www.w3.org/2003/11/swrl#IndividualPropertyAtom> ;
                                                                             <http://www.w3.org/2003/11/swrl#propertyPredicate> copd:isInHealthCondition ;
                                                                             <http://www.w3.org/2003/11/swrl#argument1> <urn:swrl:var#p> ;
                                                                             <http://www.w3.org/2003/11/swrl#argument2> <urn:swrl:var#hc>
                                                                           ] ;
                                                                 rdf:rest [ rdf:type <http://www.w3.org/2003/11/swrl#AtomList> ;
                                                                            rdf:first [ rdf:type <http://www.w3.org/2003/11/swrl#DatavaluedPropertyAtom> ;
                                                                                        <http://www.w3.org/2003/11/swrl#propertyPredicate> copd:PaCO2 ;
                                                                                        <http://www.w3.org/2003/11/swrl#argument1> <urn:swrl:var#hc> ;
                                                                                        <http://www.w3.org/2003/11/swrl#argument2> <urn:swrl:var#y>
                                                                                      ] ;
                                                                            rdf:rest [ rdf:type <http://www.w3.org/2003/11/swrl#AtomList> ;
                                                                                       rdf:first [ rdf:type <http://www.w3.org/2003/11/swrl#BuiltinAtom> ;
                                                                                                   <http://www.w3.org/2003/11/swrl#builtin> <http://www.w3.org/2003/11/swrlb#greaterThan> ;
                                                                                                   <http://www.w3.org/2003/11/swrl#arguments> [ rdf:type rdf:List ;
                                                                                                                                                rdf:first <urn:swrl:var#y> ;
                                                                                                                                                rdf:rest [ rdf:type rdf:List ;
                                                                                                                                                           rdf:first 50.0 ;
                                                                                                                                                           rdf:rest rdf:nil
                                                                                                                                                         ]
                                                                                                                                              ]
                                                                                                 ] ;
                                                                                       rdf:rest rdf:nil
                                                                                     ]
                                                                          ]
                                                               ]
                                                    ]
                                         ] ;
   <http://www.w3.org/2003/11/swrl#head> [ rdf:type <http://www.w3.org/2003/11/swrl#AtomList> ;
                                           rdf:first [ rdf:type <http://www.w3.org/2003/11/swrl#DatavaluedPropertyAtom> ;
                                                       <http://www.w3.org/2003/11/swrl#propertyPredicate> copd:fatsMAXshare ;
                                                       <http://www.w3.org/2003/11/swrl#argument1> <urn:swrl:var#r> ;
                                                       <http://www.w3.org/2003/11/swrl#argument2> 50
                                                     ] ;
                                           rdf:rest [ rdf:type <http://www.w3.org/2003/11/swrl#AtomList> ;
                                                      rdf:first [ rdf:type <http://www.w3.org/2003/11/swrl#DatavaluedPropertyAtom> ;
                                                                  <http://www.w3.org/2003/11/swrl#propertyPredicate> copd:fatsMINshare ;
                                                                  <http://www.w3.org/2003/11/swrl#argument1> <urn:swrl:var#r> ;
                                                                  <http://www.w3.org/2003/11/swrl#argument2> 35
                                                                ] ;
                                                      rdf:rest rdf:nil
                                                    ]
                                         ]
 ] .

[ rdf:type <http://www.w3.org/2003/11/swrl#Imp> ;
   <http://www.w3.org/2003/11/swrl#body> [ rdf:type <http://www.w3.org/2003/11/swrl#AtomList> ;
                                           rdf:first [ rdf:type <http://www.w3.org/2003/11/swrl#ClassAtom> ;
                                                       <http://www.w3.org/2003/11/swrl#classPredicate> copd:Patient ;
                                                       <http://www.w3.org/2003/11/swrl#argument1> <urn:swrl:var#p>
                                                     ] ;
                                           rdf:rest [ rdf:type <http://www.w3.org/2003/11/swrl#AtomList> ;
                                                      rdf:first [ rdf:type <http://www.w3.org/2003/11/swrl#IndividualPropertyAtom> ;
                                                                  <http://www.w3.org/2003/11/swrl#propertyPredicate> copd:hasRecommendation ;
                                                                  <http://www.w3.org/2003/11/swrl#argument1> <urn:swrl:var#p> ;
                                                                  <http://www.w3.org/2003/11/swrl#argument2> <urn:swrl:var#rec>
                                                                ] ;
                                                      rdf:rest rdf:nil
                                                    ]
                                         ] ;
   <http://www.w3.org/2003/11/swrl#head> [ rdf:type <http://www.w3.org/2003/11/swrl#AtomList> ;
                                           rdf:first [ rdf:type <http://www.w3.org/2003/11/swrl#DatavaluedPropertyAtom> ;
                                                       <http://www.w3.org/2003/11/swrl#propertyPredicate> copd:carbosMAXshare ;
                                                       <http://www.w3.org/2003/11/swrl#argument1> <urn:swrl:var#rec> ;
                                                       <http://www.w3.org/2003/11/swrl#argument2> 50.0
                                                     ] ;
                                           rdf:rest rdf:nil
                                         ]
 ] .

[ rdf:type <http://www.w3.org/2003/11/swrl#Imp> ;
   <http://www.w3.org/2003/11/swrl#body> [ rdf:type <http://www.w3.org/2003/11/swrl#AtomList> ;
                                           rdf:first [ rdf:type <http://www.w3.org/2003/11/swrl#ClassAtom> ;
                                                       <http://www.w3.org/2003/11/swrl#classPredicate> copd:Patient ;
                                                       <http://www.w3.org/2003/11/swrl#argument1> <urn:swrl:var#p>
                                                     ] ;
                                           rdf:rest [ rdf:type <http://www.w3.org/2003/11/swrl#AtomList> ;
                                                      rdf:first [ rdf:type <http://www.w3.org/2003/11/swrl#IndividualPropertyAtom> ;
                                                                  <http://www.w3.org/2003/11/swrl#propertyPredicate> copd:hasRecommendation ;
                                                                  <http://www.w3.org/2003/11/swrl#argument1> <urn:swrl:var#p> ;
                                                                  <http://www.w3.org/2003/11/swrl#argument2> <urn:swrl:var#rec>
                                                                ] ;
                                                      rdf:rest rdf:nil
                                                    ]
                                         ] ;
   <http://www.w3.org/2003/11/swrl#head> [ rdf:type <http://www.w3.org/2003/11/swrl#AtomList> ;
                                           rdf:first [ rdf:type <http://www.w3.org/2003/11/swrl#DatavaluedPropertyAtom> ;
                                                       <http://www.w3.org/2003/11/swrl#propertyPredicate> copd:carbosMINshare ;
                                                       <http://www.w3.org/2003/11/swrl#argument1> <urn:swrl:var#rec> ;
                                                       <http://www.w3.org/2003/11/swrl#argument2> 45.0
                                                     ] ;
                                           rdf:rest rdf:nil
                                         ]
 ] .

[ rdf:type <http://www.w3.org/2003/11/swrl#Imp> ;
   <http://www.w3.org/2003/11/swrl#body> [ rdf:type <http://www.w3.org/2003/11/swrl#AtomList> ;
                                           rdf:first [ rdf:type <http://www.w3.org/2003/11/swrl#ClassAtom> ;
                                                       <http://www.w3.org/2003/11/swrl#classPredicate> copd:Patient ;
                                                       <http://www.w3.org/2003/11/swrl#argument1> <urn:swrl:var#p>
                                                     ] ;
                                           rdf:rest [ rdf:type <http://www.w3.org/2003/11/swrl#AtomList> ;
                                                      rdf:first [ rdf:type <http://www.w3.org/2003/11/swrl#IndividualPropertyAtom> ;
                                                                  <http://www.w3.org/2003/11/swrl#propertyPredicate> copd:hasRecommendation ;
                                                                  <http://www.w3.org/2003/11/swrl#argument1> <urn:swrl:var#p> ;
                                                                  <http://www.w3.org/2003/11/swrl#argument2> <urn:swrl:var#rec>
                                                                ] ;
                                                      rdf:rest rdf:nil
                                                    ]
                                         ] ;
   <http://www.w3.org/2003/11/swrl#head> [ rdf:type <http://www.w3.org/2003/11/swrl#AtomList> ;
                                           rdf:first [ rdf:type <http://www.w3.org/2003/11/swrl#DatavaluedPropertyAtom> ;
                                                       <http://www.w3.org/2003/11/swrl#propertyPredicate> copd:fiberMAXamount ;
                                                       <http://www.w3.org/2003/11/swrl#argument1> <urn:swrl:var#rec> ;
                                                       <http://www.w3.org/2003/11/swrl#argument2> 25.0
                                                     ] ;
                                           rdf:rest rdf:nil
                                         ]
 ] .

[ rdf:type <http://www.w3.org/2003/11/swrl#Imp> ;
   <http://www.w3.org/2003/11/swrl#body> [ rdf:type <http://www.w3.org/2003/11/swrl#AtomList> ;
                                           rdf:first [ rdf:type <http://www.w3.org/2003/11/swrl#ClassAtom> ;
                                                       <http://www.w3.org/2003/11/swrl#classPredicate> copd:Patient ;
                                                       <http://www.w3.org/2003/11/swrl#argument1> <urn:swrl:var#p>
                                                     ] ;
                                           rdf:rest [ rdf:type <http://www.w3.org/2003/11/swrl#AtomList> ;
                                                      rdf:first [ rdf:type <http://www.w3.org/2003/11/swrl#IndividualPropertyAtom> ;
                                                                  <http://www.w3.org/2003/11/swrl#propertyPredicate> copd:hasRecommendation ;
                                                                  <http://www.w3.org/2003/11/swrl#argument1> <urn:swrl:var#p> ;
                                                                  <http://www.w3.org/2003/11/swrl#argument2> <urn:swrl:var#rec>
                                                                ] ;
                                                      rdf:rest rdf:nil
                                                    ]
                                         ] ;
   <http://www.w3.org/2003/11/swrl#head> [ rdf:type <http://www.w3.org/2003/11/swrl#AtomList> ;
                                           rdf:first [ rdf:type <http://www.w3.org/2003/11/swrl#DatavaluedPropertyAtom> ;
                                                       <http://www.w3.org/2003/11/swrl#propertyPredicate> copd:sugarMAXshare ;
                                                       <http://www.w3.org/2003/11/swrl#argument1> <urn:swrl:var#rec> ;
                                                       <http://www.w3.org/2003/11/swrl#argument2> 14.9
                                                     ] ;
                                           rdf:rest rdf:nil
                                         ]
 ] .

[ rdf:type <http://www.w3.org/2003/11/swrl#Imp> ;
   <http://www.w3.org/2003/11/swrl#body> [ rdf:type <http://www.w3.org/2003/11/swrl#AtomList> ;
                                           rdf:first [ rdf:type <http://www.w3.org/2003/11/swrl#BuiltinAtom> ;
                                                       <http://www.w3.org/2003/11/swrl#builtin> <http://www.w3.org/2003/11/swrlb#multiply> ;
                                                       <http://www.w3.org/2003/11/swrl#arguments> [ rdf:type rdf:List ;
                                                                                                    rdf:first <urn:swrl:var#b> ;
                                                                                                    rdf:rest [ rdf:type rdf:List ;
                                                                                                               rdf:first 12.6 ;
                                                                                                               rdf:rest ( <urn:swrl:var#x>
                                                                                                                        )
                                                                                                             ]
                                                                                                  ]
                                                     ] ;
                                           rdf:rest [ rdf:type <http://www.w3.org/2003/11/swrl#AtomList> ;
                                                      rdf:first [ rdf:type <http://www.w3.org/2003/11/swrl#DatavaluedPropertyAtom> ;
                                                                  <http://www.w3.org/2003/11/swrl#propertyPredicate> copd:correctedRecommendedCaloricIntake ;
                                                                  <http://www.w3.org/2003/11/swrl#argument1> <urn:swrl:var#rec> ;
                                                                  <http://www.w3.org/2003/11/swrl#argument2> <urn:swrl:var#cal>
                                                                ] ;
                                                      rdf:rest [ rdf:type <http://www.w3.org/2003/11/swrl#AtomList> ;
                                                                 rdf:first [ rdf:type <http://www.w3.org/2003/11/swrl#IndividualPropertyAtom> ;
                                                                             <http://www.w3.org/2003/11/swrl#propertyPredicate> copd:isInHealthCondition ;
                                                                             <http://www.w3.org/2003/11/swrl#argument1> <urn:swrl:var#p> ;
                                                                             <http://www.w3.org/2003/11/swrl#argument2> <urn:swrl:var#hc>
                                                                           ] ;
                                                                 rdf:rest [ rdf:type <http://www.w3.org/2003/11/swrl#AtomList> ;
                                                                            rdf:first [ rdf:type <http://www.w3.org/2003/11/swrl#BuiltinAtom> ;
                                                                                        <http://www.w3.org/2003/11/swrl#builtin> <http://www.w3.org/2003/11/swrlb#greaterThanOrEqual> ;
                                                                                        <http://www.w3.org/2003/11/swrl#arguments> [ rdf:type rdf:List ;
                                                                                                                                     rdf:first <urn:swrl:var#b> ;
                                                                                                                                     rdf:rest [ rdf:type rdf:List ;
                                                                                                                                                rdf:first 25.0 ;
                                                                                                                                                rdf:rest rdf:nil
                                                                                                                                              ]
                                                                                                                                   ]
                                                                                      ] ;
                                                                            rdf:rest [ rdf:type <http://www.w3.org/2003/11/swrl#AtomList> ;
                                                                                       rdf:first [ rdf:type <http://www.w3.org/2003/11/swrl#ClassAtom> ;
                                                                                                   <http://www.w3.org/2003/11/swrl#classPredicate> copd:Patient ;
                                                                                                   <http://www.w3.org/2003/11/swrl#argument1> <urn:swrl:var#p>
                                                                                                 ] ;
                                                                                       rdf:rest [ rdf:type <http://www.w3.org/2003/11/swrl#AtomList> ;
                                                                                                  rdf:first [ rdf:type <http://www.w3.org/2003/11/swrl#BuiltinAtom> ;
                                                                                                              <http://www.w3.org/2003/11/swrl#builtin> <http://www.w3.org/2003/11/swrlb#divide> ;
                                                                                                              <http://www.w3.org/2003/11/swrl#arguments> [ rdf:type rdf:List ;
                                                                                                                                                           rdf:first <urn:swrl:var#x> ;
                                                                                                                                                           rdf:rest [ rdf:type rdf:List ;
                                                                                                                                                                      rdf:first <urn:swrl:var#cal> ;
                                                                                                                                                                      rdf:rest [ rdf:type rdf:List ;
                                                                                                                                                                                 rdf:first 1000 ;
                                                                                                                                                                                 rdf:rest rdf:nil
                                                                                                                                                                               ]
                                                                                                                                                                    ]
                                                                                                                                                         ]
                                                                                                            ] ;
                                                                                                  rdf:rest [ rdf:type <http://www.w3.org/2003/11/swrl#AtomList> ;
                                                                                                             rdf:first [ rdf:type <http://www.w3.org/2003/11/swrl#IndividualPropertyAtom> ;
                                                                                                                         <http://www.w3.org/2003/11/swrl#propertyPredicate> copd:hasRecommendation ;
                                                                                                                         <http://www.w3.org/2003/11/swrl#argument1> <urn:swrl:var#p> ;
                                                                                                                         <http://www.w3.org/2003/11/swrl#argument2> <urn:swrl:var#rec>
                                                                                                                       ] ;
                                                                                                             rdf:rest rdf:nil
                                                                                                           ]
                                                                                                ]
                                                                                     ]
                                                                          ]
                                                               ]
                                                    ]
                                         ] ;
   <http://www.w3.org/2003/11/swrl#head> [ rdf:type <http://www.w3.org/2003/11/swrl#AtomList> ;
                                           rdf:first [ rdf:type <http://www.w3.org/2003/11/swrl#DatavaluedPropertyAtom> ;
                                                       <http://www.w3.org/2003/11/swrl#propertyPredicate> copd:fiberMINamount ;
                                                       <http://www.w3.org/2003/11/swrl#argument1> <urn:swrl:var#rec> ;
                                                       <http://www.w3.org/2003/11/swrl#argument2> 25.0
                                                     ] ;
                                           rdf:rest rdf:nil
                                         ]
 ] .

[ copd:ruleID "10MAL" ;
   rdfs:comment "Regular Miffin OBESITY2nd + CACHECTIC MALE" ;
   rdf:type <http://www.w3.org/2003/11/swrl#Imp> ;
   <http://www.w3.org/2003/11/swrl#body> [ rdf:type <http://www.w3.org/2003/11/swrl#AtomList> ;
                                           rdf:first [ rdf:type <http://www.w3.org/2003/11/swrl#DatavaluedPropertyAtom> ;
                                                       <http://www.w3.org/2003/11/swrl#propertyPredicate> copd:age ;
                                                       <http://www.w3.org/2003/11/swrl#argument1> <urn:swrl:var#hc> ;
                                                       <http://www.w3.org/2003/11/swrl#argument2> <urn:swrl:var#age>
                                                     ] ;
                                           rdf:rest [ rdf:type <http://www.w3.org/2003/11/swrl#AtomList> ;
                                                      rdf:first [ rdf:type <http://www.w3.org/2003/11/swrl#BuiltinAtom> ;
                                                                  <http://www.w3.org/2003/11/swrl#builtin> <http://www.w3.org/2003/11/swrlb#multiply> ;
                                                                  <http://www.w3.org/2003/11/swrl#arguments> [ rdf:type rdf:List ;
                                                                                                               rdf:first <urn:swrl:var#b> ;
                                                                                                               rdf:rest [ rdf:type rdf:List ;
                                                                                                                          rdf:first 6.25 ;
                                                                                                                          rdf:rest [ rdf:type rdf:List ;
                                                                                                                                     rdf:first <urn:swrl:var#m> ;
                                                                                                                                     rdf:rest [ rdf:type rdf:List ;
                                                                                                                                                rdf:first 100 ;
                                                                                                                                                rdf:rest rdf:nil
                                                                                                                                              ]
                                                                                                                                   ]
                                                                                                                        ]
                                                                                                             ]
                                                                ] ;
                                                      rdf:rest [ rdf:type <http://www.w3.org/2003/11/swrl#AtomList> ;
                                                                 rdf:first [ rdf:type <http://www.w3.org/2003/11/swrl#BuiltinAtom> ;
                                                                             <http://www.w3.org/2003/11/swrl#builtin> <http://www.w3.org/2003/11/swrlb#multiply> ;
                                                                             <http://www.w3.org/2003/11/swrl#arguments> [ rdf:type rdf:List ;
                                                                                                                          rdf:first <urn:swrl:var#a> ;
                                                                                                                          rdf:rest [ rdf:type rdf:List ;
                                                                                                                                     rdf:first 5 ;
                                                                                                                                     rdf:rest ( <urn:swrl:var#age>
                                                                                                                                              )
                                                                                                                                   ]
                                                                                                                        ]
                                                                           ] ;
                                                                 rdf:rest [ rdf:type <http://www.w3.org/2003/11/swrl#AtomList> ;
                                                                            rdf:first [ rdf:type <http://www.w3.org/2003/11/swrl#IndividualPropertyAtom> ;
                                                                                        <http://www.w3.org/2003/11/swrl#propertyPredicate> copd:isInHealthCondition ;
                                                                                        <http://www.w3.org/2003/11/swrl#argument1> <urn:swrl:var#p> ;
                                                                                        <http://www.w3.org/2003/11/swrl#argument2> <urn:swrl:var#hc>
                                                                                      ] ;
                                                                            rdf:rest [ rdf:type <http://www.w3.org/2003/11/swrl#AtomList> ;
                                                                                       rdf:first [ rdf:type <http://www.w3.org/2003/11/swrl#BuiltinAtom> ;
                                                                                                   <http://www.w3.org/2003/11/swrl#builtin> <http://www.w3.org/2003/11/swrlb#subtract> ;
                                                                                                   <http://www.w3.org/2003/11/swrl#arguments> ( <urn:swrl:var#e>
                                                                                                                                                <urn:swrl:var#d>
                                                                                                                                                <urn:swrl:var#a>
                                                                                                                                              )
                                                                                                 ] ;
                                                                                       rdf:rest [ rdf:type <http://www.w3.org/2003/11/swrl#AtomList> ;
                                                                                                  rdf:first [ rdf:type <http://www.w3.org/2003/11/swrl#ClassAtom> ;
                                                                                                              <http://www.w3.org/2003/11/swrl#classPredicate> copd:Male ;
                                                                                                              <http://www.w3.org/2003/11/swrl#argument1> <urn:swrl:var#p>
                                                                                                            ] ;
                                                                                                  rdf:rest [ rdf:type <http://www.w3.org/2003/11/swrl#AtomList> ;
                                                                                                             rdf:first [ rdf:type <http://www.w3.org/2003/11/swrl#DatavaluedPropertyAtom> ;
                                                                                                                         <http://www.w3.org/2003/11/swrl#propertyPredicate> copd:height_meters ;
                                                                                                                         <http://www.w3.org/2003/11/swrl#argument1> <urn:swrl:var#hc> ;
                                                                                                                         <http://www.w3.org/2003/11/swrl#argument2> <urn:swrl:var#m>
                                                                                                                       ] ;
                                                                                                             rdf:rest [ rdf:type <http://www.w3.org/2003/11/swrl#AtomList> ;
                                                                                                                        rdf:first [ rdf:type <http://www.w3.org/2003/11/swrl#ClassAtom> ;
                                                                                                                                    <http://www.w3.org/2003/11/swrl#classPredicate> copd:Cachectic ;
                                                                                                                                    <http://www.w3.org/2003/11/swrl#argument1> <urn:swrl:var#p>
                                                                                                                                  ] ;
                                                                                                                        rdf:rest [ rdf:type <http://www.w3.org/2003/11/swrl#AtomList> ;
                                                                                                                                   rdf:first [ rdf:type <http://www.w3.org/2003/11/swrl#ClassAtom> ;
                                                                                                                                               <http://www.w3.org/2003/11/swrl#classPredicate> copd:Obesity_2nd_Degree ;
                                                                                                                                               <http://www.w3.org/2003/11/swrl#argument1> <urn:swrl:var#p>
                                                                                                                                             ] ;
                                                                                                                                   rdf:rest [ rdf:type <http://www.w3.org/2003/11/swrl#AtomList> ;
                                                                                                                                              rdf:first [ rdf:type <http://www.w3.org/2003/11/swrl#BuiltinAtom> ;
                                                                                                                                                          <http://www.w3.org/2003/11/swrl#builtin> <http://www.w3.org/2003/11/swrlb#round> ;
                                                                                                                                                          <http://www.w3.org/2003/11/swrl#arguments> ( <urn:swrl:var#f>
                                                                                                                                                                                                       <urn:swrl:var#e>
                                                                                                                                                                                                     )
                                                                                                                                                        ] ;
                                                                                                                                              rdf:rest [ rdf:type <http://www.w3.org/2003/11/swrl#AtomList> ;
                                                                                                                                                         rdf:first [ rdf:type <http://www.w3.org/2003/11/swrl#BuiltinAtom> ;
                                                                                                                                                                     <http://www.w3.org/2003/11/swrl#builtin> <http://www.w3.org/2003/11/swrlb#add> ;
                                                                                                                                                                     <http://www.w3.org/2003/11/swrl#arguments> [ rdf:type rdf:List ;
                                                                                                                                                                                                                  rdf:first <urn:swrl:var#d> ;
                                                                                                                                                                                                                  rdf:rest [ rdf:type rdf:List ;
                                                                                                                                                                                                                             rdf:first 5 ;
                                                                                                                                                                                                                             rdf:rest ( <urn:swrl:var#c>
                                                                                                                                                                                                                                        <urn:swrl:var#b>
                                                                                                                                                                                                                                      )
                                                                                                                                                                                                                           ]
                                                                                                                                                                                                                ]
                                                                                                                                                                   ] ;
                                                                                                                                                         rdf:rest [ rdf:type <http://www.w3.org/2003/11/swrl#AtomList> ;
                                                                                                                                                                    rdf:first [ rdf:type <http://www.w3.org/2003/11/swrl#DatavaluedPropertyAtom> ;
                                                                                                                                                                                <http://www.w3.org/2003/11/swrl#propertyPredicate> copd:currentWeight ;
                                                                                                                                                                                <http://www.w3.org/2003/11/swrl#argument1> <urn:swrl:var#hc> ;
                                                                                                                                                                                <http://www.w3.org/2003/11/swrl#argument2> <urn:swrl:var#kg>
                                                                                                                                                                              ] ;
                                                                                                                                                                    rdf:rest [ rdf:type <http://www.w3.org/2003/11/swrl#AtomList> ;
                                                                                                                                                                               rdf:first [ rdf:type <http://www.w3.org/2003/11/swrl#IndividualPropertyAtom> ;
                                                                                                                                                                                           <http://www.w3.org/2003/11/swrl#propertyPredicate> copd:hasRecommendation ;
                                                                                                                                                                                           <http://www.w3.org/2003/11/swrl#argument1> <urn:swrl:var#p> ;
                                                                                                                                                                                           <http://www.w3.org/2003/11/swrl#argument2> <urn:swrl:var#rec>
                                                                                                                                                                                         ] ;
                                                                                                                                                                               rdf:rest [ rdf:type <http://www.w3.org/2003/11/swrl#AtomList> ;
                                                                                                                                                                                          rdf:first [ rdf:type <http://www.w3.org/2003/11/swrl#BuiltinAtom> ;
                                                                                                                                                                                                      <http://www.w3.org/2003/11/swrl#builtin> <http://www.w3.org/2003/11/swrlb#multiply> ;
                                                                                                                                                                                                      <http://www.w3.org/2003/11/swrl#arguments> [ rdf:type rdf:List ;
                                                                                                                                                                                                                                                   rdf:first <urn:swrl:var#c> ;
                                                                                                                                                                                                                                                   rdf:rest [ rdf:type rdf:List ;
                                                                                                                                                                                                                                                              rdf:first 10 ;
                                                                                                                                                                                                                                                              rdf:rest ( <urn:swrl:var#kg>
                                                                                                                                                                                                                                                                       )
                                                                                                                                                                                                                                                            ]
                                                                                                                                                                                                                                                 ]
                                                                                                                                                                                                    ] ;
                                                                                                                                                                                          rdf:rest rdf:nil
                                                                                                                                                                                        ]
                                                                                                                                                                             ]
                                                                                                                                                                  ]
                                                                                                                                                       ]
                                                                                                                                            ]
                                                                                                                                 ]
                                                                                                                      ]
                                                                                                           ]
                                                                                                ]
                                                                                     ]
                                                                          ]
                                                               ]
                                                    ]
                                         ] ;
   <http://www.w3.org/2003/11/swrl#head> [ rdf:type <http://www.w3.org/2003/11/swrl#AtomList> ;
                                           rdf:first [ rdf:type <http://www.w3.org/2003/11/swrl#DatavaluedPropertyAtom> ;
                                                       <http://www.w3.org/2003/11/swrl#propertyPredicate> copd:regularRecommendedCaloricIntake ;
                                                       <http://www.w3.org/2003/11/swrl#argument1> <urn:swrl:var#rec> ;
                                                       <http://www.w3.org/2003/11/swrl#argument2> <urn:swrl:var#f>
                                                     ] ;
                                           rdf:rest rdf:nil
                                         ]
 ] .

[ rdf:type <http://www.w3.org/2003/11/swrl#Imp> ;
   <http://www.w3.org/2003/11/swrl#body> [ rdf:type <http://www.w3.org/2003/11/swrl#AtomList> ;
                                           rdf:first [ rdf:type <http://www.w3.org/2003/11/swrl#ClassAtom> ;
                                                       <http://www.w3.org/2003/11/swrl#classPredicate> copd:Patient ;
                                                       <http://www.w3.org/2003/11/swrl#argument1> <urn:swrl:var#p>
                                                     ] ;
                                           rdf:rest [ rdf:type <http://www.w3.org/2003/11/swrl#AtomList> ;
                                                      rdf:first [ rdf:type <http://www.w3.org/2003/11/swrl#IndividualPropertyAtom> ;
                                                                  <http://www.w3.org/2003/11/swrl#propertyPredicate> copd:isInHealthCondition ;
                                                                  <http://www.w3.org/2003/11/swrl#argument1> <urn:swrl:var#p> ;
                                                                  <http://www.w3.org/2003/11/swrl#argument2> <urn:swrl:var#hc>
                                                                ] ;
                                                      rdf:rest [ rdf:type <http://www.w3.org/2003/11/swrl#AtomList> ;
                                                                 rdf:first [ rdf:type <http://www.w3.org/2003/11/swrl#IndividualPropertyAtom> ;
                                                                             <http://www.w3.org/2003/11/swrl#propertyPredicate> copd:hasRecommendation ;
                                                                             <http://www.w3.org/2003/11/swrl#argument1> <urn:swrl:var#p> ;
                                                                             <http://www.w3.org/2003/11/swrl#argument2> <urn:swrl:var#rec>
                                                                           ] ;
                                                                 rdf:rest [ rdf:type <http://www.w3.org/2003/11/swrl#AtomList> ;
                                                                            rdf:first [ rdf:type <http://www.w3.org/2003/11/swrl#DatavaluedPropertyAtom> ;
                                                                                        <http://www.w3.org/2003/11/swrl#propertyPredicate> copd:correctedRecommendedCaloricIntake ;
                                                                                        <http://www.w3.org/2003/11/swrl#argument1> <urn:swrl:var#rec> ;
                                                                                        <http://www.w3.org/2003/11/swrl#argument2> <urn:swrl:var#cal>
                                                                                      ] ;
                                                                            rdf:rest [ rdf:type <http://www.w3.org/2003/11/swrl#AtomList> ;
                                                                                       rdf:first [ rdf:type <http://www.w3.org/2003/11/swrl#BuiltinAtom> ;
                                                                                                   <http://www.w3.org/2003/11/swrl#builtin> <http://www.w3.org/2003/11/swrlb#divide> ;
                                                                                                   <http://www.w3.org/2003/11/swrl#arguments> [ rdf:type rdf:List ;
                                                                                                                                                rdf:first <urn:swrl:var#x> ;
                                                                                                                                                rdf:rest [ rdf:type rdf:List ;
                                                                                                                                                           rdf:first <urn:swrl:var#cal> ;
                                                                                                                                                           rdf:rest [ rdf:type rdf:List ;
                                                                                                                                                                      rdf:first 1000 ;
                                                                                                                                                                      rdf:rest rdf:nil
                                                                                                                                                                    ]
                                                                                                                                                         ]
                                                                                                                                              ]
                                                                                                 ] ;
                                                                                       rdf:rest [ rdf:type <http://www.w3.org/2003/11/swrl#AtomList> ;
                                                                                                  rdf:first [ rdf:type <http://www.w3.org/2003/11/swrl#BuiltinAtom> ;
                                                                                                              <http://www.w3.org/2003/11/swrl#builtin> <http://www.w3.org/2003/11/swrlb#multiply> ;
                                                                                                              <http://www.w3.org/2003/11/swrl#arguments> [ rdf:type rdf:List ;
                                                                                                                                                           rdf:first <urn:swrl:var#b> ;
                                                                                                                                                           rdf:rest [ rdf:type rdf:List ;
                                                                                                                                                                      rdf:first 12.6 ;
                                                                                                                                                                      rdf:rest ( <urn:swrl:var#x>
                                                                                                                                                                               )
                                                                                                                                                                    ]
                                                                                                                                                         ]
                                                                                                            ] ;
                                                                                                  rdf:rest [ rdf:type <http://www.w3.org/2003/11/swrl#AtomList> ;
                                                                                                             rdf:first [ rdf:type <http://www.w3.org/2003/11/swrl#BuiltinAtom> ;
                                                                                                                         <http://www.w3.org/2003/11/swrl#builtin> <http://www.w3.org/2003/11/swrlb#lessThan> ;
                                                                                                                         <http://www.w3.org/2003/11/swrl#arguments> [ rdf:type rdf:List ;
                                                                                                                                                                      rdf:first <urn:swrl:var#b> ;
                                                                                                                                                                      rdf:rest [ rdf:type rdf:List ;
                                                                                                                                                                                 rdf:first 25.0 ;
                                                                                                                                                                                 rdf:rest rdf:nil
                                                                                                                                                                               ]
                                                                                                                                                                    ]
                                                                                                                       ] ;
                                                                                                             rdf:rest rdf:nil
                                                                                                           ]
                                                                                                ]
                                                                                     ]
                                                                          ]
                                                               ]
                                                    ]
                                         ] ;
   <http://www.w3.org/2003/11/swrl#head> [ rdf:type <http://www.w3.org/2003/11/swrl#AtomList> ;
                                           rdf:first [ rdf:type <http://www.w3.org/2003/11/swrl#DatavaluedPropertyAtom> ;
                                                       <http://www.w3.org/2003/11/swrl#propertyPredicate> copd:fiberMINamount ;
                                                       <http://www.w3.org/2003/11/swrl#argument1> <urn:swrl:var#rec> ;
                                                       <http://www.w3.org/2003/11/swrl#argument2> <urn:swrl:var#b>
                                                     ] ;
                                           rdf:rest rdf:nil
                                         ]
 ] .

[ copd:ruleID "conv1" ;
   rdfs:comment "Converts protein grams into protein calories (1gr = 4 cal)" ;
   rdf:type <http://www.w3.org/2003/11/swrl#Imp> ;
   <http://www.w3.org/2003/11/swrl#body> [ rdf:type <http://www.w3.org/2003/11/swrl#AtomList> ;
                                           rdf:first [ rdf:type <http://www.w3.org/2003/11/swrl#ClassAtom> ;
                                                       <http://www.w3.org/2003/11/swrl#classPredicate> copd:Patient ;
                                                       <http://www.w3.org/2003/11/swrl#argument1> <urn:swrl:var#p>
                                                     ] ;
                                           rdf:rest [ rdf:type <http://www.w3.org/2003/11/swrl#AtomList> ;
                                                      rdf:first [ rdf:type <http://www.w3.org/2003/11/swrl#IndividualPropertyAtom> ;
                                                                  <http://www.w3.org/2003/11/swrl#propertyPredicate> copd:hasRecommendation ;
                                                                  <http://www.w3.org/2003/11/swrl#argument1> <urn:swrl:var#p> ;
                                                                  <http://www.w3.org/2003/11/swrl#argument2> <urn:swrl:var#rec>
                                                                ] ;
                                                      rdf:rest [ rdf:type <http://www.w3.org/2003/11/swrl#AtomList> ;
                                                                 rdf:first [ rdf:type <http://www.w3.org/2003/11/swrl#DatavaluedPropertyAtom> ;
                                                                             <http://www.w3.org/2003/11/swrl#propertyPredicate> copd:proteinGrams ;
                                                                             <http://www.w3.org/2003/11/swrl#argument1> <urn:swrl:var#rec> ;
                                                                             <http://www.w3.org/2003/11/swrl#argument2> <urn:swrl:var#pg>
                                                                           ] ;
                                                                 rdf:rest [ rdf:type <http://www.w3.org/2003/11/swrl#AtomList> ;
                                                                            rdf:first [ rdf:type <http://www.w3.org/2003/11/swrl#BuiltinAtom> ;
                                                                                        <http://www.w3.org/2003/11/swrl#builtin> <http://www.w3.org/2003/11/swrlb#multiply> ;
                                                                                        <http://www.w3.org/2003/11/swrl#arguments> [ rdf:type rdf:List ;
                                                                                                                                     rdf:first <urn:swrl:var#pcal> ;
                                                                                                                                     rdf:rest [ rdf:type rdf:List ;
                                                                                                                                                rdf:first <urn:swrl:var#pg> ;
                                                                                                                                                rdf:rest [ rdf:type rdf:List ;
                                                                                                                                                           rdf:first 4.0 ;
                                                                                                                                                           rdf:rest rdf:nil
                                                                                                                                                         ]
                                                                                                                                              ]
                                                                                                                                   ]
                                                                                      ] ;
                                                                            rdf:rest rdf:nil
                                                                          ]
                                                               ]
                                                    ]
                                         ] ;
   <http://www.w3.org/2003/11/swrl#head> [ rdf:type <http://www.w3.org/2003/11/swrl#AtomList> ;
                                           rdf:first [ rdf:type <http://www.w3.org/2003/11/swrl#DatavaluedPropertyAtom> ;
                                                       <http://www.w3.org/2003/11/swrl#propertyPredicate> copd:proteinCalories ;
                                                       <http://www.w3.org/2003/11/swrl#argument1> <urn:swrl:var#rec> ;
                                                       <http://www.w3.org/2003/11/swrl#argument2> <urn:swrl:var#pcal>
                                                     ] ;
                                           rdf:rest rdf:nil
                                         ]
 ] .

[ rdf:type <http://www.w3.org/2003/11/swrl#Imp> ;
   <http://www.w3.org/2003/11/swrl#body> [ rdf:type <http://www.w3.org/2003/11/swrl#AtomList> ;
                                           rdf:first [ rdf:type <http://www.w3.org/2003/11/swrl#ClassAtom> ;
                                                       <http://www.w3.org/2003/11/swrl#classPredicate> copd:Patient ;
                                                       <http://www.w3.org/2003/11/swrl#argument1> <urn:swrl:var#p>
                                                     ] ;
                                           rdf:rest [ rdf:type <http://www.w3.org/2003/11/swrl#AtomList> ;
                                                      rdf:first [ rdf:type <http://www.w3.org/2003/11/swrl#IndividualPropertyAtom> ;
                                                                  <http://www.w3.org/2003/11/swrl#propertyPredicate> copd:isInHealthCondition ;
                                                                  <http://www.w3.org/2003/11/swrl#argument1> <urn:swrl:var#p> ;
                                                                  <http://www.w3.org/2003/11/swrl#argument2> <urn:swrl:var#hc>
                                                                ] ;
                                                      rdf:rest [ rdf:type <http://www.w3.org/2003/11/swrl#AtomList> ;
                                                                 rdf:first [ rdf:type <http://www.w3.org/2003/11/swrl#DatavaluedPropertyAtom> ;
                                                                             <http://www.w3.org/2003/11/swrl#propertyPredicate> copd:BodyMassIndex ;
                                                                             <http://www.w3.org/2003/11/swrl#argument1> <urn:swrl:var#hc> ;
                                                                             <http://www.w3.org/2003/11/swrl#argument2> <urn:swrl:var#bmi>
                                                                           ] ;
                                                                 rdf:rest [ rdf:type <http://www.w3.org/2003/11/swrl#AtomList> ;
                                                                            rdf:first [ rdf:type <http://www.w3.org/2003/11/swrl#BuiltinAtom> ;
                                                                                        <http://www.w3.org/2003/11/swrl#builtin> <http://www.w3.org/2003/11/swrlb#greaterThan> ;
                                                                                        <http://www.w3.org/2003/11/swrl#arguments> [ rdf:type rdf:List ;
                                                                                                                                     rdf:first <urn:swrl:var#bmi> ;
                                                                                                                                     rdf:rest [ rdf:type rdf:List ;
                                                                                                                                                rdf:first 18.5 ;
                                                                                                                                                rdf:rest rdf:nil
                                                                                                                                              ]
                                                                                                                                   ]
                                                                                      ] ;
                                                                            rdf:rest [ rdf:type <http://www.w3.org/2003/11/swrl#AtomList> ;
                                                                                       rdf:first [ rdf:type <http://www.w3.org/2003/11/swrl#BuiltinAtom> ;
                                                                                                   <http://www.w3.org/2003/11/swrl#builtin> <http://www.w3.org/2003/11/swrlb#lessThanOrEqual> ;
                                                                                                   <http://www.w3.org/2003/11/swrl#arguments> [ rdf:type rdf:List ;
                                                                                                                                                rdf:first <urn:swrl:var#bmi> ;
                                                                                                                                                rdf:rest [ rdf:type rdf:List ;
                                                                                                                                                           rdf:first 24.9 ;
                                                                                                                                                           rdf:rest rdf:nil
                                                                                                                                                         ]
                                                                                                                                              ]
                                                                                                 ] ;
                                                                                       rdf:rest rdf:nil
                                                                                     ]
                                                                          ]
                                                               ]
                                                    ]
                                         ] ;
   <http://www.w3.org/2003/11/swrl#head> [ rdf:type <http://www.w3.org/2003/11/swrl#AtomList> ;
                                           rdf:first [ rdf:type <http://www.w3.org/2003/11/swrl#ClassAtom> ;
                                                       <http://www.w3.org/2003/11/swrl#classPredicate> copd:Normal_Weight ;
                                                       <http://www.w3.org/2003/11/swrl#argument1> <urn:swrl:var#p>
                                                     ] ;
                                           rdf:rest rdf:nil
                                         ]
 ] .

[ rdf:type <http://www.w3.org/2003/11/swrl#Imp> ;
   <http://www.w3.org/2003/11/swrl#body> [ rdf:type <http://www.w3.org/2003/11/swrl#AtomList> ;
                                           rdf:first [ rdf:type <http://www.w3.org/2003/11/swrl#ClassAtom> ;
                                                       <http://www.w3.org/2003/11/swrl#classPredicate> copd:Patient ;
                                                       <http://www.w3.org/2003/11/swrl#argument1> <urn:swrl:var#p>
                                                     ] ;
                                           rdf:rest [ rdf:type <http://www.w3.org/2003/11/swrl#AtomList> ;
                                                      rdf:first [ rdf:type <http://www.w3.org/2003/11/swrl#IndividualPropertyAtom> ;
                                                                  <http://www.w3.org/2003/11/swrl#propertyPredicate> copd:isInHealthCondition ;
                                                                  <http://www.w3.org/2003/11/swrl#argument1> <urn:swrl:var#p> ;
                                                                  <http://www.w3.org/2003/11/swrl#argument2> <urn:swrl:var#hc>
                                                                ] ;
                                                      rdf:rest [ rdf:type <http://www.w3.org/2003/11/swrl#AtomList> ;
                                                                 rdf:first [ rdf:type <http://www.w3.org/2003/11/swrl#DatavaluedPropertyAtom> ;
                                                                             <http://www.w3.org/2003/11/swrl#propertyPredicate> copd:BodyMassIndex ;
                                                                             <http://www.w3.org/2003/11/swrl#argument1> <urn:swrl:var#hc> ;
                                                                             <http://www.w3.org/2003/11/swrl#argument2> <urn:swrl:var#bmi>
                                                                           ] ;
                                                                 rdf:rest [ rdf:type <http://www.w3.org/2003/11/swrl#AtomList> ;
                                                                            rdf:first [ rdf:type <http://www.w3.org/2003/11/swrl#BuiltinAtom> ;
                                                                                        <http://www.w3.org/2003/11/swrl#builtin> <http://www.w3.org/2003/11/swrlb#greaterThan> ;
                                                                                        <http://www.w3.org/2003/11/swrl#arguments> [ rdf:type rdf:List ;
                                                                                                                                     rdf:first <urn:swrl:var#bmi> ;
                                                                                                                                     rdf:rest [ rdf:type rdf:List ;
                                                                                                                                                rdf:first 24.9 ;
                                                                                                                                                rdf:rest rdf:nil
                                                                                                                                              ]
                                                                                                                                   ]
                                                                                      ] ;
                                                                            rdf:rest [ rdf:type <http://www.w3.org/2003/11/swrl#AtomList> ;
                                                                                       rdf:first [ rdf:type <http://www.w3.org/2003/11/swrl#BuiltinAtom> ;
                                                                                                   <http://www.w3.org/2003/11/swrl#builtin> <http://www.w3.org/2003/11/swrlb#lessThanOrEqual> ;
                                                                                                   <http://www.w3.org/2003/11/swrl#arguments> [ rdf:type rdf:List ;
                                                                                                                                                rdf:first <urn:swrl:var#bmi> ;
                                                                                                                                                rdf:rest [ rdf:type rdf:List ;
                                                                                                                                                           rdf:first 29.9 ;
                                                                                                                                                           rdf:rest rdf:nil
                                                                                                                                                         ]
                                                                                                                                              ]
                                                                                                 ] ;
                                                                                       rdf:rest rdf:nil
                                                                                     ]
                                                                          ]
                                                               ]
                                                    ]
                                         ] ;
   <http://www.w3.org/2003/11/swrl#head> [ rdf:type <http://www.w3.org/2003/11/swrl#AtomList> ;
                                           rdf:first [ rdf:type <http://www.w3.org/2003/11/swrl#ClassAtom> ;
                                                       <http://www.w3.org/2003/11/swrl#classPredicate> copd:Overweight ;
                                                       <http://www.w3.org/2003/11/swrl#argument1> <urn:swrl:var#p>
                                                     ] ;
                                           rdf:rest rdf:nil
                                         ]
 ] .

[ rdf:type <http://www.w3.org/2003/11/swrl#Imp> ;
   <http://www.w3.org/2003/11/swrl#body> [ rdf:type <http://www.w3.org/2003/11/swrl#AtomList> ;
                                           rdf:first [ rdf:type <http://www.w3.org/2003/11/swrl#ClassAtom> ;
                                                       <http://www.w3.org/2003/11/swrl#classPredicate> copd:Patient ;
                                                       <http://www.w3.org/2003/11/swrl#argument1> <urn:swrl:var#p>
                                                     ] ;
                                           rdf:rest [ rdf:type <http://www.w3.org/2003/11/swrl#AtomList> ;
                                                      rdf:first [ rdf:type <http://www.w3.org/2003/11/swrl#IndividualPropertyAtom> ;
                                                                  <http://www.w3.org/2003/11/swrl#propertyPredicate> copd:isInHealthCondition ;
                                                                  <http://www.w3.org/2003/11/swrl#argument1> <urn:swrl:var#p> ;
                                                                  <http://www.w3.org/2003/11/swrl#argument2> <urn:swrl:var#hc>
                                                                ] ;
                                                      rdf:rest [ rdf:type <http://www.w3.org/2003/11/swrl#AtomList> ;
                                                                 rdf:first [ rdf:type <http://www.w3.org/2003/11/swrl#DatavaluedPropertyAtom> ;
                                                                             <http://www.w3.org/2003/11/swrl#propertyPredicate> copd:BodyMassIndex ;
                                                                             <http://www.w3.org/2003/11/swrl#argument1> <urn:swrl:var#hc> ;
                                                                             <http://www.w3.org/2003/11/swrl#argument2> <urn:swrl:var#bmi>
                                                                           ] ;
                                                                 rdf:rest [ rdf:type <http://www.w3.org/2003/11/swrl#AtomList> ;
                                                                            rdf:first [ rdf:type <http://www.w3.org/2003/11/swrl#BuiltinAtom> ;
                                                                                        <http://www.w3.org/2003/11/swrl#builtin> <http://www.w3.org/2003/11/swrlb#greaterThan> ;
                                                                                        <http://www.w3.org/2003/11/swrl#arguments> [ rdf:type rdf:List ;
                                                                                                                                     rdf:first <urn:swrl:var#bmi> ;
                                                                                                                                     rdf:rest [ rdf:type rdf:List ;
                                                                                                                                                rdf:first 29.9 ;
                                                                                                                                                rdf:rest rdf:nil
                                                                                                                                              ]
                                                                                                                                   ]
                                                                                      ] ;
                                                                            rdf:rest [ rdf:type <http://www.w3.org/2003/11/swrl#AtomList> ;
                                                                                       rdf:first [ rdf:type <http://www.w3.org/2003/11/swrl#BuiltinAtom> ;
                                                                                                   <http://www.w3.org/2003/11/swrl#builtin> <http://www.w3.org/2003/11/swrlb#lessThanOrEqual> ;
                                                                                                   <http://www.w3.org/2003/11/swrl#arguments> [ rdf:type rdf:List ;
                                                                                                                                                rdf:first <urn:swrl:var#bmi> ;
                                                                                                                                                rdf:rest [ rdf:type rdf:List ;
                                                                                                                                                           rdf:first 34.9 ;
                                                                                                                                                           rdf:rest rdf:nil
                                                                                                                                                         ]
                                                                                                                                              ]
                                                                                                 ] ;
                                                                                       rdf:rest rdf:nil
                                                                                     ]
                                                                          ]
                                                               ]
                                                    ]
                                         ] ;
   <http://www.w3.org/2003/11/swrl#head> [ rdf:type <http://www.w3.org/2003/11/swrl#AtomList> ;
                                           rdf:first [ rdf:type <http://www.w3.org/2003/11/swrl#ClassAtom> ;
                                                       <http://www.w3.org/2003/11/swrl#classPredicate> copd:Obesity_1st_Degree ;
                                                       <http://www.w3.org/2003/11/swrl#argument1> <urn:swrl:var#p>
                                                     ] ;
                                           rdf:rest rdf:nil
                                         ]
 ] .

[ rdf:type <http://www.w3.org/2003/11/swrl#Imp> ;
   <http://www.w3.org/2003/11/swrl#body> [ rdf:type <http://www.w3.org/2003/11/swrl#AtomList> ;
                                           rdf:first [ rdf:type <http://www.w3.org/2003/11/swrl#ClassAtom> ;
                                                       <http://www.w3.org/2003/11/swrl#classPredicate> copd:Patient ;
                                                       <http://www.w3.org/2003/11/swrl#argument1> <urn:swrl:var#p>
                                                     ] ;
                                           rdf:rest [ rdf:type <http://www.w3.org/2003/11/swrl#AtomList> ;
                                                      rdf:first [ rdf:type <http://www.w3.org/2003/11/swrl#IndividualPropertyAtom> ;
                                                                  <http://www.w3.org/2003/11/swrl#propertyPredicate> copd:isInHealthCondition ;
                                                                  <http://www.w3.org/2003/11/swrl#argument1> <urn:swrl:var#p> ;
                                                                  <http://www.w3.org/2003/11/swrl#argument2> <urn:swrl:var#hc>
                                                                ] ;
                                                      rdf:rest [ rdf:type <http://www.w3.org/2003/11/swrl#AtomList> ;
                                                                 rdf:first [ rdf:type <http://www.w3.org/2003/11/swrl#DatavaluedPropertyAtom> ;
                                                                             <http://www.w3.org/2003/11/swrl#propertyPredicate> copd:BodyMassIndex ;
                                                                             <http://www.w3.org/2003/11/swrl#argument1> <urn:swrl:var#hc> ;
                                                                             <http://www.w3.org/2003/11/swrl#argument2> <urn:swrl:var#bmi>
                                                                           ] ;
                                                                 rdf:rest [ rdf:type <http://www.w3.org/2003/11/swrl#AtomList> ;
                                                                            rdf:first [ rdf:type <http://www.w3.org/2003/11/swrl#BuiltinAtom> ;
                                                                                        <http://www.w3.org/2003/11/swrl#builtin> <http://www.w3.org/2003/11/swrlb#greaterThan> ;
                                                                                        <http://www.w3.org/2003/11/swrl#arguments> [ rdf:type rdf:List ;
                                                                                                                                     rdf:first <urn:swrl:var#bmi> ;
                                                                                                                                     rdf:rest [ rdf:type rdf:List ;
                                                                                                                                                rdf:first 35.0 ;
                                                                                                                                                rdf:rest rdf:nil
                                                                                                                                              ]
                                                                                                                                   ]
                                                                                      ] ;
                                                                            rdf:rest rdf:nil
                                                                          ]
                                                               ]
                                                    ]
                                         ] ;
   <http://www.w3.org/2003/11/swrl#head> [ rdf:type <http://www.w3.org/2003/11/swrl#AtomList> ;
                                           rdf:first [ rdf:type <http://www.w3.org/2003/11/swrl#ClassAtom> ;
                                                       <http://www.w3.org/2003/11/swrl#classPredicate> copd:Obesity_2nd_Degree ;
                                                       <http://www.w3.org/2003/11/swrl#argument1> <urn:swrl:var#p>
                                                     ] ;
                                           rdf:rest rdf:nil
                                         ]
 ] .

[ rdf:type <http://www.w3.org/2003/11/swrl#Imp> ;
   <http://www.w3.org/2003/11/swrl#body> [ rdf:type <http://www.w3.org/2003/11/swrl#AtomList> ;
                                           rdf:first [ rdf:type <http://www.w3.org/2003/11/swrl#ClassAtom> ;
                                                       <http://www.w3.org/2003/11/swrl#classPredicate> copd:Patient ;
                                                       <http://www.w3.org/2003/11/swrl#argument1> <urn:swrl:var#p>
                                                     ] ;
                                           rdf:rest [ rdf:type <http://www.w3.org/2003/11/swrl#AtomList> ;
                                                      rdf:first [ rdf:type <http://www.w3.org/2003/11/swrl#IndividualPropertyAtom> ;
                                                                  <http://www.w3.org/2003/11/swrl#propertyPredicate> copd:isInHealthCondition ;
                                                                  <http://www.w3.org/2003/11/swrl#argument1> <urn:swrl:var#p> ;
                                                                  <http://www.w3.org/2003/11/swrl#argument2> <urn:swrl:var#hc>
                                                                ] ;
                                                      rdf:rest [ rdf:type <http://www.w3.org/2003/11/swrl#AtomList> ;
                                                                 rdf:first [ rdf:type <http://www.w3.org/2003/11/swrl#DatavaluedPropertyAtom> ;
                                                                             <http://www.w3.org/2003/11/swrl#propertyPredicate> copd:BodyMassIndex ;
                                                                             <http://www.w3.org/2003/11/swrl#argument1> <urn:swrl:var#hc> ;
                                                                             <http://www.w3.org/2003/11/swrl#argument2> <urn:swrl:var#bmi>
                                                                           ] ;
                                                                 rdf:rest [ rdf:type <http://www.w3.org/2003/11/swrl#AtomList> ;
                                                                            rdf:first [ rdf:type <http://www.w3.org/2003/11/swrl#BuiltinAtom> ;
                                                                                        <http://www.w3.org/2003/11/swrl#builtin> <http://www.w3.org/2003/11/swrlb#lessThan> ;
                                                                                        <http://www.w3.org/2003/11/swrl#arguments> [ rdf:type rdf:List ;
                                                                                                                                     rdf:first <urn:swrl:var#bmi> ;
                                                                                                                                     rdf:rest [ rdf:type rdf:List ;
                                                                                                                                                rdf:first 18.5 ;
                                                                                                                                                rdf:rest rdf:nil
                                                                                                                                              ]
                                                                                                                                   ]
                                                                                      ] ;
                                                                            rdf:rest rdf:nil
                                                                          ]
                                                               ]
                                                    ]
                                         ] ;
   <http://www.w3.org/2003/11/swrl#head> [ rdf:type <http://www.w3.org/2003/11/swrl#AtomList> ;
                                           rdf:first [ rdf:type <http://www.w3.org/2003/11/swrl#ClassAtom> ;
                                                       <http://www.w3.org/2003/11/swrl#classPredicate> copd:Underweight ;
                                                       <http://www.w3.org/2003/11/swrl#argument1> <urn:swrl:var#p>
                                                     ] ;
                                           rdf:rest rdf:nil
                                         ]
 ] .

[ rdf:type <http://www.w3.org/2003/11/swrl#Imp> ;
   <http://www.w3.org/2003/11/swrl#body> [ rdf:type <http://www.w3.org/2003/11/swrl#AtomList> ;
                                           rdf:first [ rdf:type <http://www.w3.org/2003/11/swrl#ClassAtom> ;
                                                       <http://www.w3.org/2003/11/swrl#classPredicate> copd:Patient ;
                                                       <http://www.w3.org/2003/11/swrl#argument1> <urn:swrl:var#p>
                                                     ] ;
                                           rdf:rest [ rdf:type <http://www.w3.org/2003/11/swrl#AtomList> ;
                                                      rdf:first [ rdf:type <http://www.w3.org/2003/11/swrl#IndividualPropertyAtom> ;
                                                                  <http://www.w3.org/2003/11/swrl#propertyPredicate> copd:isInHealthCondition ;
                                                                  <http://www.w3.org/2003/11/swrl#argument1> <urn:swrl:var#p> ;
                                                                  <http://www.w3.org/2003/11/swrl#argument2> <urn:swrl:var#hc>
                                                                ] ;
                                                      rdf:rest [ rdf:type <http://www.w3.org/2003/11/swrl#AtomList> ;
                                                                 rdf:first [ rdf:type <http://www.w3.org/2003/11/swrl#DatavaluedPropertyAtom> ;
                                                                             <http://www.w3.org/2003/11/swrl#propertyPredicate> copd:Resistance ;
                                                                             <http://www.w3.org/2003/11/swrl#argument1> <urn:swrl:var#hc> ;
                                                                             <http://www.w3.org/2003/11/swrl#argument2> <urn:swrl:var#r>
                                                                           ] ;
                                                                 rdf:rest [ rdf:type <http://www.w3.org/2003/11/swrl#AtomList> ;
                                                                            rdf:first [ rdf:type <http://www.w3.org/2003/11/swrl#DatavaluedPropertyAtom> ;
                                                                                        <http://www.w3.org/2003/11/swrl#propertyPredicate> copd:height_meters ;
                                                                                        <http://www.w3.org/2003/11/swrl#argument1> <urn:swrl:var#hc> ;
                                                                                        <http://www.w3.org/2003/11/swrl#argument2> <urn:swrl:var#h>
                                                                                      ] ;
                                                                            rdf:rest [ rdf:type <http://www.w3.org/2003/11/swrl#AtomList> ;
                                                                                       rdf:first [ rdf:type <http://www.w3.org/2003/11/swrl#BuiltinAtom> ;
                                                                                                   <http://www.w3.org/2003/11/swrl#builtin> <http://www.w3.org/2003/11/swrlb#divide> ;
                                                                                                   <http://www.w3.org/2003/11/swrl#arguments> ( <urn:swrl:var#rei>
                                                                                                                                                <urn:swrl:var#a>
                                                                                                                                                <urn:swrl:var#r>
                                                                                                                                              )
                                                                                                 ] ;
                                                                                       rdf:rest [ rdf:type <http://www.w3.org/2003/11/swrl#AtomList> ;
                                                                                                  rdf:first [ rdf:type <http://www.w3.org/2003/11/swrl#BuiltinAtom> ;
                                                                                                              <http://www.w3.org/2003/11/swrl#builtin> <http://www.w3.org/2003/11/swrlb#multiply> ;
                                                                                                              <http://www.w3.org/2003/11/swrl#arguments> ( <urn:swrl:var#a>
                                                                                                                                                           <urn:swrl:var#h>
                                                                                                                                                           <urn:swrl:var#h>
                                                                                                                                                         )
                                                                                                            ] ;
                                                                                                  rdf:rest rdf:nil
                                                                                                ]
                                                                                     ]
                                                                          ]
                                                               ]
                                                    ]
                                         ] ;
   <http://www.w3.org/2003/11/swrl#head> [ rdf:type <http://www.w3.org/2003/11/swrl#AtomList> ;
                                           rdf:first [ rdf:type <http://www.w3.org/2003/11/swrl#DatavaluedPropertyAtom> ;
                                                       <http://www.w3.org/2003/11/swrl#propertyPredicate> copd:ResistiveIndex ;
                                                       <http://www.w3.org/2003/11/swrl#argument1> <urn:swrl:var#hc> ;
                                                       <http://www.w3.org/2003/11/swrl#argument2> <urn:swrl:var#rei>
                                                     ] ;
                                           rdf:rest rdf:nil
                                         ]
 ] .

[ rdf:type <http://www.w3.org/2003/11/swrl#Imp> ;
   <http://www.w3.org/2003/11/swrl#body> [ rdf:type <http://www.w3.org/2003/11/swrl#AtomList> ;
                                           rdf:first [ rdf:type <http://www.w3.org/2003/11/swrl#ClassAtom> ;
                                                       <http://www.w3.org/2003/11/swrl#classPredicate> copd:Patient ;
                                                       <http://www.w3.org/2003/11/swrl#argument1> <urn:swrl:var#p>
                                                     ] ;
                                           rdf:rest [ rdf:type <http://www.w3.org/2003/11/swrl#AtomList> ;
                                                      rdf:first [ rdf:type <http://www.w3.org/2003/11/swrl#IndividualPropertyAtom> ;
                                                                  <http://www.w3.org/2003/11/swrl#propertyPredicate> copd:isInHealthCondition ;
                                                                  <http://www.w3.org/2003/11/swrl#argument1> <urn:swrl:var#p> ;
                                                                  <http://www.w3.org/2003/11/swrl#argument2> <urn:swrl:var#hc>
                                                                ] ;
                                                      rdf:rest [ rdf:type <http://www.w3.org/2003/11/swrl#AtomList> ;
                                                                 rdf:first [ rdf:type <http://www.w3.org/2003/11/swrl#DatavaluedPropertyAtom> ;
                                                                             <http://www.w3.org/2003/11/swrl#propertyPredicate> copd:albuminemia ;
                                                                             <http://www.w3.org/2003/11/swrl#argument1> <urn:swrl:var#hc> ;
                                                                             <http://www.w3.org/2003/11/swrl#argument2> <urn:swrl:var#al>
                                                                           ] ;
                                                                 rdf:rest [ rdf:type <http://www.w3.org/2003/11/swrl#AtomList> ;
                                                                            rdf:first [ rdf:type <http://www.w3.org/2003/11/swrl#DatavaluedPropertyAtom> ;
                                                                                        <http://www.w3.org/2003/11/swrl#propertyPredicate> copd:currentWeight ;
                                                                                        <http://www.w3.org/2003/11/swrl#argument1> <urn:swrl:var#hc> ;
                                                                                        <http://www.w3.org/2003/11/swrl#argument2> <urn:swrl:var#cw>
                                                                                      ] ;
                                                                            rdf:rest [ rdf:type <http://www.w3.org/2003/11/swrl#AtomList> ;
                                                                                       rdf:first [ rdf:type <http://www.w3.org/2003/11/swrl#DatavaluedPropertyAtom> ;
                                                                                                   <http://www.w3.org/2003/11/swrl#propertyPredicate> copd:usualWeight ;
                                                                                                   <http://www.w3.org/2003/11/swrl#argument1> <urn:swrl:var#hc> ;
                                                                                                   <http://www.w3.org/2003/11/swrl#argument2> <urn:swrl:var#uw>
                                                                                                 ] ;
                                                                                       rdf:rest [ rdf:type <http://www.w3.org/2003/11/swrl#AtomList> ;
                                                                                                  rdf:first [ rdf:type <http://www.w3.org/2003/11/swrl#BuiltinAtom> ;
                                                                                                              <http://www.w3.org/2003/11/swrl#builtin> <http://www.w3.org/2003/11/swrlb#add> ;
                                                                                                              <http://www.w3.org/2003/11/swrl#arguments> ( <urn:swrl:var#e>
                                                                                                                                                           <urn:swrl:var#c>
                                                                                                                                                           <urn:swrl:var#d2>
                                                                                                                                                         )
                                                                                                            ] ;
                                                                                                  rdf:rest [ rdf:type <http://www.w3.org/2003/11/swrl#AtomList> ;
                                                                                                             rdf:first [ rdf:type <http://www.w3.org/2003/11/swrl#BuiltinAtom> ;
                                                                                                                         <http://www.w3.org/2003/11/swrl#builtin> <http://www.w3.org/2003/11/swrlb#divide> ;
                                                                                                                         <http://www.w3.org/2003/11/swrl#arguments> ( <urn:swrl:var#a>
                                                                                                                                                                      <urn:swrl:var#cw>
                                                                                                                                                                      <urn:swrl:var#uw>
                                                                                                                                                                    )
                                                                                                                       ] ;
                                                                                                             rdf:rest [ rdf:type <http://www.w3.org/2003/11/swrl#AtomList> ;
                                                                                                                        rdf:first [ rdf:type <http://www.w3.org/2003/11/swrl#BuiltinAtom> ;
                                                                                                                                    <http://www.w3.org/2003/11/swrl#builtin> <http://www.w3.org/2003/11/swrlb#multiply> ;
                                                                                                                                    <http://www.w3.org/2003/11/swrl#arguments> [ rdf:type rdf:List ;
                                                                                                                                                                                 rdf:first <urn:swrl:var#b> ;
                                                                                                                                                                                 rdf:rest [ rdf:type rdf:List ;
                                                                                                                                                                                            rdf:first <urn:swrl:var#a> ;
                                                                                                                                                                                            rdf:rest [ rdf:type rdf:List ;
                                                                                                                                                                                                       rdf:first 100 ;
                                                                                                                                                                                                       rdf:rest rdf:nil
                                                                                                                                                                                                     ]
                                                                                                                                                                                          ]
                                                                                                                                                                               ]
                                                                                                                                  ] ;
                                                                                                                        rdf:rest [ rdf:type <http://www.w3.org/2003/11/swrl#AtomList> ;
                                                                                                                                   rdf:first [ rdf:type <http://www.w3.org/2003/11/swrl#BuiltinAtom> ;
                                                                                                                                               <http://www.w3.org/2003/11/swrl#builtin> <http://www.w3.org/2003/11/swrlb#multiply> ;
                                                                                                                                               <http://www.w3.org/2003/11/swrl#arguments> [ rdf:type rdf:List ;
                                                                                                                                                                                            rdf:first <urn:swrl:var#c> ;
                                                                                                                                                                                            rdf:rest [ rdf:type rdf:List ;
                                                                                                                                                                                                       rdf:first <urn:swrl:var#b> ;
                                                                                                                                                                                                       rdf:rest [ rdf:type rdf:List ;
                                                                                                                                                                                                                  rdf:first 0.417 ;
                                                                                                                                                                                                                  rdf:rest rdf:nil
                                                                                                                                                                                                                ]
                                                                                                                                                                                                     ]
                                                                                                                                                                                          ]
                                                                                                                                             ] ;
                                                                                                                                   rdf:rest [ rdf:type <http://www.w3.org/2003/11/swrl#AtomList> ;
                                                                                                                                              rdf:first [ rdf:type <http://www.w3.org/2003/11/swrl#BuiltinAtom> ;
                                                                                                                                                          <http://www.w3.org/2003/11/swrl#builtin> <http://www.w3.org/2003/11/swrlb#multiply> ;
                                                                                                                                                          <http://www.w3.org/2003/11/swrl#arguments> [ rdf:type rdf:List ;
                                                                                                                                                                                                       rdf:first <urn:swrl:var#d> ;
                                                                                                                                                                                                       rdf:rest [ rdf:type rdf:List ;
                                                                                                                                                                                                                  rdf:first <urn:swrl:var#al> ;
                                                                                                                                                                                                                  rdf:rest [ rdf:type rdf:List ;
                                                                                                                                                                                                                             rdf:first 10 ;
                                                                                                                                                                                                                             rdf:rest rdf:nil
                                                                                                                                                                                                                           ]
                                                                                                                                                                                                                ]
                                                                                                                                                                                                     ]
                                                                                                                                                        ] ;
                                                                                                                                              rdf:rest [ rdf:type <http://www.w3.org/2003/11/swrl#AtomList> ;
                                                                                                                                                         rdf:first [ rdf:type <http://www.w3.org/2003/11/swrl#BuiltinAtom> ;
                                                                                                                                                                     <http://www.w3.org/2003/11/swrl#builtin> <http://www.w3.org/2003/11/swrlb#multiply> ;
                                                                                                                                                                     <http://www.w3.org/2003/11/swrl#arguments> [ rdf:type rdf:List ;
                                                                                                                                                                                                                  rdf:first <urn:swrl:var#d2> ;
                                                                                                                                                                                                                  rdf:rest [ rdf:type rdf:List ;
                                                                                                                                                                                                                             rdf:first <urn:swrl:var#d> ;
                                                                                                                                                                                                                             rdf:rest [ rdf:type rdf:List ;
                                                                                                                                                                                                                                        rdf:first 1.519 ;
                                                                                                                                                                                                                                        rdf:rest rdf:nil
                                                                                                                                                                                                                                      ]
                                                                                                                                                                                                                           ]
                                                                                                                                                                                                                ]
                                                                                                                                                                   ] ;
                                                                                                                                                         rdf:rest rdf:nil
                                                                                                                                                       ]
                                                                                                                                            ]
                                                                                                                                 ]
                                                                                                                      ]
                                                                                                           ]
                                                                                                ]
                                                                                     ]
                                                                          ]
                                                               ]
                                                    ]
                                         ] ;
   <http://www.w3.org/2003/11/swrl#head> [ rdf:type <http://www.w3.org/2003/11/swrl#AtomList> ;
                                           rdf:first [ rdf:type <http://www.w3.org/2003/11/swrl#DatavaluedPropertyAtom> ;
                                                       <http://www.w3.org/2003/11/swrl#propertyPredicate> copd:nutritionalRiskIndex ;
                                                       <http://www.w3.org/2003/11/swrl#argument1> <urn:swrl:var#hc> ;
                                                       <http://www.w3.org/2003/11/swrl#argument2> <urn:swrl:var#e>
                                                     ] ;
                                           rdf:rest rdf:nil
                                         ]
 ] .

[ rdf:type <http://www.w3.org/2003/11/swrl#Imp> ;
   <http://www.w3.org/2003/11/swrl#body> [ rdf:type <http://www.w3.org/2003/11/swrl#AtomList> ;
                                           rdf:first [ rdf:type <http://www.w3.org/2003/11/swrl#ClassAtom> ;
                                                       <http://www.w3.org/2003/11/swrl#classPredicate> copd:Underweight ;
                                                       <http://www.w3.org/2003/11/swrl#argument1> <urn:swrl:var#p>
                                                     ] ;
                                           rdf:rest [ rdf:type <http://www.w3.org/2003/11/swrl#AtomList> ;
                                                      rdf:first [ rdf:type <http://www.w3.org/2003/11/swrl#ClassAtom> ;
                                                                  <http://www.w3.org/2003/11/swrl#classPredicate> [ rdf:type owl:Class ;
                                                                                                                    owl:complementOf copd:Cachectic
                                                                                                                  ] ;
                                                                  <http://www.w3.org/2003/11/swrl#argument1> <urn:swrl:var#p>
                                                                ] ;
                                                      rdf:rest [ rdf:type <http://www.w3.org/2003/11/swrl#AtomList> ;
                                                                 rdf:first [ rdf:type <http://www.w3.org/2003/11/swrl#ClassAtom> ;
                                                                             <http://www.w3.org/2003/11/swrl#classPredicate> copd:Sarcopenic ;
                                                                             <http://www.w3.org/2003/11/swrl#argument1> <urn:swrl:var#p>
                                                                           ] ;
                                                                 rdf:rest [ rdf:type <http://www.w3.org/2003/11/swrl#AtomList> ;
                                                                            rdf:first [ rdf:type <http://www.w3.org/2003/11/swrl#IndividualPropertyAtom> ;
                                                                                        <http://www.w3.org/2003/11/swrl#propertyPredicate> copd:hasRecommendation ;
                                                                                        <http://www.w3.org/2003/11/swrl#argument1> <urn:swrl:var#p> ;
                                                                                        <http://www.w3.org/2003/11/swrl#argument2> <urn:swrl:var#rec>
                                                                                      ] ;
                                                                            rdf:rest [ rdf:type <http://www.w3.org/2003/11/swrl#AtomList> ;
                                                                                       rdf:first [ rdf:type <http://www.w3.org/2003/11/swrl#IndividualPropertyAtom> ;
                                                                                                   <http://www.w3.org/2003/11/swrl#propertyPredicate> copd:isInHealthCondition ;
                                                                                                   <http://www.w3.org/2003/11/swrl#argument1> <urn:swrl:var#p> ;
                                                                                                   <http://www.w3.org/2003/11/swrl#argument2> <urn:swrl:var#hc>
                                                                                                 ] ;
                                                                                       rdf:rest [ rdf:type <http://www.w3.org/2003/11/swrl#AtomList> ;
                                                                                                  rdf:first [ rdf:type <http://www.w3.org/2003/11/swrl#DatavaluedPropertyAtom> ;
                                                                                                              <http://www.w3.org/2003/11/swrl#propertyPredicate> copd:height_meters ;
                                                                                                              <http://www.w3.org/2003/11/swrl#argument1> <urn:swrl:var#hc> ;
                                                                                                              <http://www.w3.org/2003/11/swrl#argument2> <urn:swrl:var#m>
                                                                                                            ] ;
                                                                                                  rdf:rest [ rdf:type <http://www.w3.org/2003/11/swrl#AtomList> ;
                                                                                                             rdf:first [ rdf:type <http://www.w3.org/2003/11/swrl#BuiltinAtom> ;
                                                                                                                         <http://www.w3.org/2003/11/swrl#builtin> <http://www.w3.org/2003/11/swrlb#multiply> ;
                                                                                                                         <http://www.w3.org/2003/11/swrl#arguments> ( <urn:swrl:var#a>
                                                                                                                                                                      <urn:swrl:var#m>
                                                                                                                                                                      <urn:swrl:var#m>
                                                                                                                                                                    )
                                                                                                                       ] ;
                                                                                                             rdf:rest [ rdf:type <http://www.w3.org/2003/11/swrl#AtomList> ;
                                                                                                                        rdf:first [ rdf:type <http://www.w3.org/2003/11/swrl#BuiltinAtom> ;
                                                                                                                                    <http://www.w3.org/2003/11/swrl#builtin> <http://www.w3.org/2003/11/swrlb#multiply> ;
                                                                                                                                    <http://www.w3.org/2003/11/swrl#arguments> [ rdf:type rdf:List ;
                                                                                                                                                                                 rdf:first <urn:swrl:var#ifweight> ;
                                                                                                                                                                                 rdf:rest [ rdf:type rdf:List ;
                                                                                                                                                                                            rdf:first 22.5 ;
                                                                                                                                                                                            rdf:rest ( <urn:swrl:var#a>
                                                                                                                                                                                                     )
                                                                                                                                                                                          ]
                                                                                                                                                                               ]
                                                                                                                                  ] ;
                                                                                                                        rdf:rest [ rdf:type <http://www.w3.org/2003/11/swrl#AtomList> ;
                                                                                                                                   rdf:first [ rdf:type <http://www.w3.org/2003/11/swrl#BuiltinAtom> ;
                                                                                                                                               <http://www.w3.org/2003/11/swrl#builtin> <http://www.w3.org/2003/11/swrlb#multiply> ;
                                                                                                                                               <http://www.w3.org/2003/11/swrl#arguments> [ rdf:type rdf:List ;
                                                                                                                                                                                            rdf:first <urn:swrl:var#prgra> ;
                                                                                                                                                                                            rdf:rest [ rdf:type rdf:List ;
                                                                                                                                                                                                       rdf:first <urn:swrl:var#ifweight> ;
                                                                                                                                                                                                       rdf:rest [ rdf:type rdf:List ;
                                                                                                                                                                                                                  rdf:first 1.5 ;
                                                                                                                                                                                                                  rdf:rest rdf:nil
                                                                                                                                                                                                                ]
                                                                                                                                                                                                     ]
                                                                                                                                                                                          ]
                                                                                                                                             ] ;
                                                                                                                                   rdf:rest rdf:nil
                                                                                                                                 ]
                                                                                                                      ]
                                                                                                           ]
                                                                                                ]
                                                                                     ]
                                                                          ]
                                                               ]
                                                    ]
                                         ] ;
   <http://www.w3.org/2003/11/swrl#head> [ rdf:type <http://www.w3.org/2003/11/swrl#AtomList> ;
                                           rdf:first [ rdf:type <http://www.w3.org/2003/11/swrl#DatavaluedPropertyAtom> ;
                                                       <http://www.w3.org/2003/11/swrl#propertyPredicate> copd:proteinGrams ;
                                                       <http://www.w3.org/2003/11/swrl#argument1> <urn:swrl:var#rec> ;
                                                       <http://www.w3.org/2003/11/swrl#argument2> <urn:swrl:var#prgra>
                                                     ] ;
                                           rdf:rest rdf:nil
                                         ]
 ] .

[ copd:ruleID "pro2" ;
   rdf:type <http://www.w3.org/2003/11/swrl#Imp> ;
   <http://www.w3.org/2003/11/swrl#body> [ rdf:type <http://www.w3.org/2003/11/swrl#AtomList> ;
                                           rdf:first [ rdf:type <http://www.w3.org/2003/11/swrl#ClassAtom> ;
[truncated: 543,263 more chars]
